# Supplementary material for: The Zygotic Division Regulator ZAR1 Plays a Negative Role in Defense Against Botrytis cinerea in Arabidopsis
Source: Front Plant Sci. 2021 Oct 26;12:736560. doi: 10.3389/fpls.2021.736560 (PMC8575783; doi:10.3389/fpls.2021.736560)
Supplement: Supplementary file 1 [file Table_1.XLSX]

## Sheet: Col-0_PDB-VS-Col-0_B.cin
Gene ID	Gene Symbol	Type	GO_P Term	GO_P Term Level1	GO_P Term Level2	Col_0_Bcin_1 TPM	Col_0_Bcin_2 TPM	Col_0_Bcin_3 TPM	Col_0_PDB_1 TPM	Col_0_PDB_2 TPM	Col_0_PDB_3 TPM	c1c2_Bcin_1 TPM	c1c2_Bcin_2 TPM	c1c2_Bcin_3 TPM	c1c2_PDB_1 TPM	c1c2_PDB_2 TPM	c1c2_PDB_3 TPM	c1c2_PDB Average TPM	c1c2_Bcin Average TPM	Col_0_Bcin Average TPM	Col_0_PDB Average TPM	Col_0_Bcin_1 FPKM	Col_0_Bcin_2 FPKM	Col_0_Bcin_3 FPKM	Col_0_PDB_1 FPKM	Col_0_PDB_2 FPKM	Col_0_PDB_3 FPKM	c1c2_Bcin_1 FPKM	c1c2_Bcin_2 FPKM	c1c2_Bcin_3 FPKM	c1c2_PDB_1 FPKM	c1c2_PDB_2 FPKM	c1c2_PDB_3 FPKM	c1c2_PDB Average FPKM	c1c2_Bcin Average FPKM	Col_0_Bcin Average FPKM	Col_0_PDB Average FPKM	log2 (c1c2_Bcin / Col_0_Bcin)	log2 (Col_0_Bcin / Col_0_PDB)	log2 (c1c2_PDB / Col_0_PDB)	log2 (c1c2_Bcin / c1c2_PDB)	Pvalue(c1c2_Bcin / Col_0_Bcin)	Pvalue(Col_0_Bcin / Col_0_PDB)	Pvalue(c1c2_PDB / Col_0_PDB)	Pvalue(c1c2_Bcin / c1c2_PDB)	Qvalue (c1c2_Bcin / Col_0_Bcin)	Qvalue (Col_0_Bcin / Col_0_PDB)	Qvalue (c1c2_PDB / Col_0_PDB)	Qvalue (c1c2_Bcin / c1c2_PDB)
10723023	'AT1G24095'	mRNA	GO:0008150///biological_process	biological_process	biological_process	24.51	24.16	26.16	7.09	7.1	6.44	25.27	22	23.77	2.67	2.03	1.71	2.13667	23.68	24.9433	6.87667	19.24	18.82	20.41	5.88	5.84	5.3	19.8	17.4	18.45	2.3	1.75	1.47	1.84	18.55	19.49	5.67333	-0.109034	2.67192	-1.64313	4.26182	0.377703	5.24402e-73	2.4955e-09	3.0705e-87	0.758707	3.12875e-72	1.87052e-08	1.90489e-86
10723030	'AT4G04972'	mRNA				1.62	2.92	2.17	7.62	6.73	6.43	2.15	1.11	2.61	4.5	4.92	7.24	5.55333	1.95667	2.23667	6.92667	1.27	2.28	1.69	6.32	5.54	5.3	1.69	0.88	2.02	3.87	4.22	6.21	4.76667	1.53	1.74667	5.72	-0.267478	-0.904739	-0.235221	-0.87971	0.618443	0.0143903	0.384668	0.0374415	0.913236	0.0212278	0.56841	0.0512986
10723034	'AT3G49142'	mRNA	GO:0009451///RNA modification	biological_process	metabolic process+++cellular process	0.09	0.14	0.09	0.58	0.69	0.45	0.05	0.28	0.05	0.6	0.63	0.76	0.663333	0.126667	0.106667	0.573333	0.07	0.11	0.07	0.48	0.57	0.37	0.04	0.22	0.04	0.52	0.54	0.65	0.57	0.1	0.0833333	0.473333	0.190977	-1.71246	0.289419	-1.75918	0.867467	0.022953	0.483964	0.014887	0.963186	0.0331183	0.670087	0.0212525
10723040	'AT4G22305'	mRNA	GO:0002084///protein depalmitoylation+++GO:0006631///fatty acid metabolic process+++GO:0006654///phosphatidic acid biosynthetic process+++GO:0009814///defense response, incompatible interaction+++GO:0009816///defense response to bacterium, incompatible interaction+++GO:0010363///regulation of plant-type hypersensitive response	biological_process	metabolic process+++cellular process+++immune system process+++response to stimulus+++multi-organism process+++regulation of biological process+++biological regulation	8.79	9.2	9.91	23.55	21.02	24.4	11.64	11.13	9.85	25.87	24.86	23.83	24.8533	10.8733	9.3	22.99	6.9	7.17	7.74	19.54	17.3	20.11	9.12	8.8	7.65	22.25	21.34	20.42	21.3367	8.52333	7.27	18.9833	0.193633	-0.583078	0.187771	-0.521708	0.289086	7.57383e-05	0.0756872	0.000205194	0.6724	0.000133818	0.163414	0.000338391
10723049	'AT1G45163'	mRNA				0.31	0.32	0.32	3.37	2.2	3.42	0.65	0.35	1.04	3.6	3.54	6.08	4.40667	0.68	0.316667	2.99667	0.25	0.25	0.25	2.8	1.81	2.82	0.51	0.28	0.81	3.1	3.04	5.21	3.78333	0.533333	0.25	2.47667	1.98738	-3.50093	0.623395	-2.07823	0.110375	0.00025518	0.0682505	0.00027316	0.383582	0.000436028	0.149969	0.000446945
10723051	'AT5G08305'	mRNA	GO:0009451///RNA modification	biological_process	metabolic process+++cellular process	0.1	0.21	0.21	1.07	0.56	0.84	0.63	0.38	0.27	1.16	1.16	1.58	1.3	0.426667	0.173333	0.823333	0.08	0.16	0.16	0.89	0.46	0.69	0.5	0.3	0.21	1	0.99	1.35	1.11333	0.336667	0.133333	0.68	1.25231	-1.508	0.730143	-0.929973	0.10964	0.0219547	0.0399222	0.0464981	0.381968	0.031753	0.0955894	0.0630019
10723059	'AT3G21351'	mRNA				0.25	0	0	1.91	3.1	2.11	0.25	0.26	0.26	2.23	0.75	2.03	1.67	0.256667	0.0833333	2.37333	0.2	0	0	1.59	2.55	1.74	0.2	0.21	0.2	1.91	0.64	1.74	1.43	0.203333	0.0666667	1.96	1.4717	-3.98179	-0.42792	-2.02645	0.493037	0.00336162	0.447095	0.0715184	0.855528	0.00526703	0.634244	0.0946876
10723067	'AT4G15165'	mRNA	GO:0010498///proteasomal protein catabolic process+++GO:0010499///proteasomal ubiquitin-independent protein catabolic process+++GO:0043161///proteasome-mediated ubiquitin-dependent protein catabolic process	biological_process	metabolic process+++cellular process	3.35	2.09	1.95	1.47	0.49	0.49	3.76	2.66	2.4	1.05	0.95	0.76	0.92	2.94	2.46333	0.816667	2.63	1.63	1.52	1.22	0.41	0.4	2.95	2.1	1.87	0.9	0.82	0.65	0.79	2.30667	1.92667	0.676667	0.223641	2.31217	0.241652	2.34982	0.577889	4.21116e-06	0.695047	1.27664e-07	0.88928	8.02547e-06	0.843052	2.50818e-07
10723071	'AT2G24645'	mRNA				0	0.12	0	0.38	0.44	0.4	0	0	0	0.59	0.8	0.97	0.786667	0	0.04	0.406667	0	0.09	0	0.32	0.36	0.33	0	0	0	0.5	0.68	0.83	0.67	0	0.03	0.336667	-1.87136	-2.82948	0.954431	-5.59566	0.555475	0.0229489	0.0408706	1.86597e-05	0.878906	0.0331145	0.0974033	3.2791e-05
10723077	'AT1G19396'	mRNA				3.91	2.85	2.18	44.29	38.44	36.5	4.06	2.08	3.76	53.24	62.09	47.35	54.2267	3.3	2.98	39.7433	3.07	2.22	1.7	36.75	31.63	30.08	3.18	1.65	2.92	45.79	53.3	40.57	46.5533	2.58333	2.33	32.82	0.181281	-3.0988	0.526212	-3.38662	0.779364	1.66887e-16	0.000507198	2.26913e-22	0.939707	4.62482e-16	0.00195598	6.80179e-22
10723081	'AT3G41762'	mRNA				2.36	2.94	2.15	2.33	2.08	1.75	1.92	1.53	1.84	0.79	0.52	1.33	0.88	1.76333	2.48333	2.05333	1.85	2.29	1.67	1.93	1.72	1.45	1.5	1.21	1.43	0.68	0.45	1.14	0.756667	1.38	1.93667	1.7	-0.519222	0.975851	-1.16183	1.67443	0.179129	0.00426928	0.00668212	0.000300727	0.516908	0.0066319	0.0202587	0.000490548
10723085	'AT5G19025'	mRNA				3.02	2.22	2.72	2.73	1.96	2.45	2.49	3.14	2.09	2.37	2.16	2.29	2.27333	2.57333	2.65333	2.38	2.37	1.73	2.12	2.26	1.62	2.01	1.95	2.49	1.62	2.04	1.86	1.96	1.95333	2.02	2.07333	1.96333	-0.0764003	0.877098	0.0126354	0.843499	0.82113	0.00523842	0.966849	0.0086739	0.941994	0.00807568	0.99304	0.0126506
10723092	'AT2G27389'	mRNA				157.46	149.45	144.37	12.64	14.86	15.86	165.95	140.34	141.88	2.81	2.11	3.26	2.72667	149.39	150.427	14.4533	123.62	116.41	112.65	10.48	12.22	13.07	130.02	110.99	110.15	2.42	1.82	2.8	2.34667	117.053	117.56	11.9233	-0.0433259	4.10212	-2.32799	6.44228	0.554195	0	1.71463e-20	1.21206e-251	0.878906	0	2.53237e-19	1.60767e-250
10723103	'AT1G25150'	mRNA				22.29	24.73	30.3	13.85	13.1	9.06	29.69	24.25	25.91	15.81	14.05	16.85	15.57	26.6167	25.7733	12.0033	17.5	19.26	23.64	11.49	10.77	7.47	23.26	19.18	20.11	13.6	12.06	14.44	13.3667	20.85	20.1333	9.91	0.0129619	1.8275	0.451013	1.44453	0.903782	5.05703e-16	0.0232501	1.02275e-45	0.977387	1.38568e-15	0.0603157	4.33724e-45
10723105	'AT1G62914'	mRNA				0.73	0.79	0.68	3.15	4.38	4.37	0.34	0.59	0.49	2.2	2.12	2.56	2.29333	0.473333	0.733333	3.96667	0.57	0.61	0.53	2.62	3.6	3.6	0.27	0.46	0.38	1.89	1.82	2.19	1.96667	0.37	0.57	3.27333	-0.664946	-1.73335	-0.720225	-1.6224	0.21178	5.2282e-08	0.000642567	5.19095e-05	0.567102	1.09219e-07	0.00243187	8.88071e-05
10723112	'AT1G03365'	mRNA	GO:0016567///protein ubiquitination	biological_process	metabolic process+++cellular process	3.39	4.74	4.52	8.25	10.67	9.29	3.87	3.5	4.09	9.59	9.16	10.12	9.62333	3.82	4.21667	9.40333	2.66	3.7	3.53	6.85	8.78	7.66	3.03	2.77	3.17	8.25	7.87	8.67	8.26333	2.99	3.29667	7.76333	-0.17729	-0.434429	0.106075	-0.661893	0.287054	0.00146871	0.284837	2.1771e-07	0.669794	0.00236358	0.462272	4.23364e-07
10723113	'AT1G53025'	mRNA	GO:0000209///protein polyubiquitination+++GO:0016567///protein ubiquitination	biological_process	metabolic process+++cellular process	1.08	1.01	0.71	2.07	3.02	2.73	1.09	0.99	0.97	3.25	3.09	2.87	3.07	1.01667	0.933333	2.60667	0.85	0.79	0.56	1.71	2.49	2.25	0.86	0.79	0.75	2.79	2.66	2.46	2.63667	0.8	0.733333	2.15	0.0720167	-0.751169	0.315502	-0.938828	0.841639	0.00814713	0.0985604	0.000339246	0.951452	0.0123407	0.20307	0.000551493
10723114	'SPHK2'	mRNA	GO:0006665///sphingolipid metabolic process+++GO:0009737///response to abscisic acid+++GO:0016310///phosphorylation+++GO:0046512///sphingosine biosynthetic process+++GO:0046834///lipid phosphorylation+++GO:0071215///cellular response to abscisic acid stimulus	biological_process	metabolic process+++cellular process+++response to stimulus	45.95	44.84	44.13	38.72	38.92	41.74	42.08	41.47	43.99	27.46	27.71	25.64	26.9367	42.5133	44.9733	39.7933	36.08	34.92	34.43	32.12	32.02	34.39	32.97	32.8	34.15	23.62	23.79	21.97	23.1267	33.3067	35.1433	32.8433	-0.123071	0.847934	-0.498916	1.27961	0.0694163	5.18464e-42	2.73773e-14	5.49723e-69	0.279623	2.24542e-41	2.95985e-13	2.95959e-68
10723115	'AT1G50732'	mRNA	GO:0008150///biological_process	biological_process	biological_process	0.2	0.1	0	5.32	6.08	5.59	0.31	0.1	0.21	8.13	8.04	7.4	7.85667	0.206667	0.1	5.66333	0.16	0.08	0	4.42	5	4.61	0.24	0.08	0.16	6.99	6.9	6.34	6.74333	0.16	0.08	4.67667	0.987844	-5.0664	0.546836	-4.56711	0.506521	8.10437e-09	0.00374325	6.48238e-13	0.862283	1.75479e-08	0.0120512	1.54477e-12
10723117	'AT5G62865'	mRNA				40.76	33.7	40.16	40.25	39.41	41.79	41.42	40.35	40.73	35.2	30.69	31.5	32.4633	40.8333	38.2067	40.4833	32	26.25	31.33	33.39	32.42	34.43	32.45	31.91	31.62	30.28	26.35	26.99	27.8733	31.9933	29.86	33.4133	0.06149	0.639738	-0.243383	1.00029	0.546175	1.3829e-11	0.00686419	1.9577e-24	0.87555	3.31717e-11	0.0207317	6.09854e-24
10723123	'AT1G09794'	mRNA	GO:0008150///biological_process	biological_process	biological_process	19.27	17.49	20.97	10.39	9.11	9.98	25.49	26.92	26.75	7.38	6.83	9.15	7.78667	26.3867	19.2433	9.82667	15.13	13.63	16.36	8.62	7.5	8.22	19.97	21.29	20.76	6.35	5.86	7.84	6.68333	20.6733	15.04	8.11333	0.420127	1.69056	-0.259755	2.42612	0.0137119	4.84381e-18	0.272411	7.4677e-37	0.0828567	1.39606e-17	0.448037	2.83788e-36
10723124	'AT2G30105'	mRNA	GO:0008150///biological_process	biological_process	biological_process	14	15.83	13.06	14.62	14.99	16.03	13.5	13.88	13.63	13.97	13.75	13.75	13.8233	13.67	14.2967	15.2133	10.99	12.33	10.19	12.13	12.33	13.21	10.57	10.98	10.58	12.02	11.8	11.78	11.8667	10.71	11.17	12.5567	-0.0986946	0.634112	-0.0634227	0.654608	0.450055	8.6559e-08	0.558999	6.4198e-08	0.822455	1.7902e-07	0.727876	1.2808e-07
10723125	'AT2G29065'	mRNA	GO:0006355///regulation of transcription, DNA-templated+++GO:0010200///response to chitin	biological_process	metabolic process+++regulation of biological process+++cellular process+++biological regulation+++response to stimulus	25.07	27.17	25.67	6.78	7.68	7.32	25.37	24.74	26.72	4.2	4.71	3.6	4.17	25.61	25.97	7.26	19.69	21.16	20.03	5.62	6.32	6.04	19.88	19.57	20.74	3.61	4.04	3.08	3.57667	20.0633	20.2933	5.99333	-0.0546436	2.56329	-0.72559	3.29006	0.462314	2.90037e-184	1.42173e-07	2.3936e-209	0.833426	3.12551e-183	9.01029e-07	2.7374e-208
10723133	'AT4G19890'	mRNA				0.18	0.26	0.22	1.44	1.74	1.82	0.18	0.15	0.27	1.79	1.56	1.91	1.75333	0.2	0.22	1.66667	0.14	0.2	0.17	1.2	1.43	1.5	0.14	0.12	0.21	1.54	1.34	1.64	1.50667	0.156667	0.17	1.37667	-0.180793	-2.19025	0.150117	-2.46413	0.805127	8.01441e-07	0.506614	7.91957e-08	0.939707	1.58356e-06	0.690515	1.57087e-07
10723135	'AT1G64583'	mRNA				0.05	0.05	0.05	0.6	0.89	0.73	0.11	0	0.06	0.62	0.67	0.62	0.636667	0.0566667	0.05	0.74	0.04	0.04	0.04	0.49	0.74	0.6	0.08	0	0.04	0.54	0.57	0.53	0.546667	0.04	0.04	0.61	-0.0153488	-3.07288	-0.1398	-2.88846	0.992997	0.00186622	0.740615	0.00426137	0.999824	0.00298144	0.872349	0.00639424
10723139	'AT1G05675'	mRNA				57.38	57.75	58.33	10.7	11.22	9.7	78.93	77.44	81.48	3.44	4.26	4	3.9	79.2833	57.82	10.54	45.05	44.98	45.52	8.88	9.23	7.99	61.84	61.25	63.26	2.96	3.66	3.43	3.35	62.1167	45.1833	8.7	0.421054	3.17982	-1.3598	5.01633	1.6348e-12	6.19168e-308	2.1413e-17	0	5.71234e-11	1.02165e-306	2.72593e-16	0
2745428	'AT2G05185'	mRNA	GO:0008150///biological_process	biological_process	biological_process	1.03	1.19	0.72	2.64	8.26	5.05	0.76	0.68	0.86	6.33	3.53	5.35	5.07	0.766667	0.98	5.31667	0.81	0.92	0.56	2.19	6.8	4.16	0.6	0.53	0.66	5.45	3.03	4.58	4.35333	0.596667	0.763333	4.38333	-0.290366	-1.83354	0.0805174	-2.14796	0.705019	0.000411376	0.803306	3.48024e-05	0.939707	0.000691991	0.89307	6.01934e-05
2745461	'AT2G07777'	mRNA	GO:0015986///ATP synthesis coupled proton transport	biological_process	metabolic process+++localization+++cellular process	14.18	15.4	14.15	9.84	10.44	10.48	13.77	15.41	15.02	6.03	7.08	6.46	6.52333	14.7333	14.5767	10.2533	11.13	12	11.04	8.17	8.59	8.64	10.79	12.18	11.66	5.19	6.08	5.53	5.6	11.5433	11.39	8.46667	-0.0191718	1.23203	-0.577872	1.84655	0.849586	7.17494e-36	5.02544e-07	1.92078e-59	0.955891	2.88231e-35	2.99955e-06	9.5007e-59
2745467	'AT2G07785'	mRNA	GO:0055114///oxidation-reduction process	biological_process	metabolic process	2.34	4.49	3.54	3.16	3.09	3.67	3.14	3.75	2.43	2.69	2.98	2.58	2.75	3.10667	3.45667	3.30667	1.84	3.49	2.76	2.62	2.54	3.03	2.46	2.97	1.88	2.32	2.56	2.21	2.36333	2.43667	2.69667	2.73	-0.183152	0.784238	-0.19067	0.846963	0.62003	0.0174556	0.5455	0.0149605	0.914037	0.0255505	0.716981	0.021356
2745469	'AT2G07787'	mRNA	GO:0008150///biological_process	biological_process	biological_process	4.66	3.92	3.91	2.88	2.48	2.78	3.51	3.49	4.18	2.58	1.81	2.03	2.14	3.72667	4.16333	2.71333	3.66	3.05	3.05	2.39	2.04	2.29	2.75	2.76	3.24	2.22	1.55	1.74	1.83667	2.91667	3.25333	2.24	-0.195479	1.34114	-0.268328	1.46986	0.437952	5.05745e-08	0.337755	7.2371e-08	0.813298	1.05712e-07	0.520885	1.43901e-07
2745525	'AT2G14255'	mRNA	GO:0006612///protein targeting to membrane+++GO:0018230///peptidyl-L-cysteine S-palmitoylation	biological_process	localization+++metabolic process+++cellular process	13.38	15.38	15.65	15.87	15.88	16.35	16.54	16.24	16.16	13.35	12.14	13.34	12.9433	16.3133	14.8033	16.0333	10.51	11.98	12.21	13.16	13.06	13.47	12.96	12.85	12.55	11.48	10.42	11.43	11.11	12.7867	11.5667	13.23	0.106356	0.609362	-0.234293	1.00565	0.301988	1.856e-10	0.00990328	3.08362e-24	0.688506	4.27718e-10	0.0286814	9.56787e-24
2745545	'AT2G17055'	mRNA	GO:0007165///signal transduction	biological_process	regulation of biological process+++response to stimulus+++signaling+++cellular process+++biological regulation	0.65	0.82	1.31	0.25	0	0.12	0.65	0.84	0.5	0	0	0	0	0.663333	0.926667	0.123333	0.51	0.64	1.02	0.2	0	0.1	0.51	0.66	0.39	0	0	0	0	0.52	0.723333	0.1	-0.510485	3.62676	-2.41579	5.58729	0.524928	0.00103627	0.344671	0.000172967	0.869249	0.00168645	0.527158	0.000286713
2745551	'AT2G20142'	mRNA	GO:0007165///signal transduction	biological_process	regulation of biological process+++response to stimulus+++signaling+++cellular process+++biological regulation	16.72	13.88	15.32	30.34	33.9	33.59	15.44	18.54	17.77	32.4	35.05	34.78	34.0767	17.25	15.3067	32.61	13.12	10.81	11.95	25.17	27.89	27.68	12.1	14.66	13.8	27.86	30.09	29.8	29.25	13.52	11.96	26.9133	0.137329	-0.367686	0.138723	-0.313309	0.360253	0.00252128	0.126892	0.0087092	0.744367	0.0039862	0.248475	0.0126978
2745562	'AT2G26695'	mRNA	GO:0008150///biological_process	biological_process	biological_process	0.9	0.37	0.37	4.62	4.98	6.71	0.3	0.15	0.31	3.64	2.42	3.17	3.07667	0.253333	0.546667	5.43667	0.7	0.29	0.29	3.83	4.1	5.53	0.24	0.12	0.24	3.13	2.08	2.72	2.64333	0.2	0.426667	4.48667	-1.27331	-2.54	-0.713246	-3.04347	0.241167	1.35419e-06	0.0130389	8.125e-05	0.608676	2.64268e-06	0.036343	0.000137352
2745565	'AT2G27402'	mRNA	GO:0008150///biological_process	biological_process	biological_process	0	0	0	0.17	0.6	0.43	0	0	0	0.25	0.75	0.41	0.47	0	0	0.4	0	0	0	0.14	0.49	0.35	0	0	0	0.21	0.64	0.35	0.4	0	0	0.326667		-3.64136	0.207165	-3.80141		0.0261515	0.794447	0.0173009		0.0374626	0.89307	0.0245562
2745571	'AT2G30505'	mRNA	GO:0008150///biological_process	biological_process	biological_process	0.1	0.15	0.05	0.84	0.69	1.27	0.25	0.21	0.42	0.86	0.93	1.18	0.99	0.293333	0.1	0.933333	0.08	0.12	0.04	0.7	0.57	1.04	0.2	0.16	0.32	0.74	0.79	1.01	0.846667	0.226667	0.08	0.77	1.49097	-2.48146	0.158226	-1.09088	0.120074	0.000970642	0.662106	0.0410178	0.404197	0.00158328	0.815507	0.055964
2745574	'AT2G31345'	mRNA	GO:0008150///biological_process	biological_process	biological_process	41.22	36.87	38.6	0	0	0	52.11	55.91	45.39	0	0	0	0	51.1367	38.8967	0	32.36	28.72	30.12	0	0	0	40.83	44.22	35.24	0	0	0	0	40.0967	30.4	0	0.362751	10.6919		11.0835	0.0129813	2.22597e-19		9.69055e-21	0.0793823	6.64132e-19		2.80798e-20
2745581	'AT2G34655'	mRNA	GO:0008150///biological_process	biological_process	biological_process	7.19	5.29	4.67	14.68	12.53	12.65	5.14	5.37	5.65	24.35	24.58	21.28	23.4033	5.38667	5.71667	13.2867	5.64	4.12	3.64	12.18	10.31	10.42	4.03	4.25	4.38	20.94	21.1	18.24	20.0933	4.22	4.46667	10.97	-0.121144	-0.494055	0.891386	-1.45093	0.646044	0.0157003	6.2572e-12	2.14353e-15	0.929039	0.0230719	5.74349e-11	5.47233e-15
2745586	'AT2G38695'	mRNA				0.13	0.27	0.68	3.9	1.94	2.36	0.54	0.42	0	3.45	3.48	2.89	3.27333	0.32	0.36	2.73333	0.11	0.21	0.53	3.24	1.59	1.95	0.43	0.33	0	2.97	2.99	2.48	2.81333	0.253333	0.283333	2.26	-0.424893	-2.10453	0.274515	-2.74942	0.727141	0.00216067	0.43397	0.000186467	0.939707	0.00343735	0.620478	0.000308414
2745588	'AT2G40085'	mRNA	GO:0008150///biological_process	biological_process	biological_process	0.46	0	0	1.92	2.82	1.4	0	0.72	0.24	4.06	4.26	4.04	4.12	0.32	0.153333	2.04667	0.36	0	0	1.59	2.32	1.15	0	0.57	0.19	3.49	3.66	3.46	3.53667	0.253333	0.12	1.68667	1.00255	-3.00679	1.08743	-3.0445	0.603573	0.0147738	0.0118607	0.000427741	0.903641	0.0217687	0.033536	0.000691097
2745593	'AT2G47485'	mRNA				6.1	7.06	6.58	30.79	34.55	31.65	5.38	5.83	7.11	30.36	28.22	32.22	30.2667	6.10667	6.58	32.33	4.79	5.5	5.13	25.54	28.43	26.08	4.21	4.61	5.52	26.11	24.23	27.61	25.9833	4.78	5.14	26.6833	-0.143867	-1.57428	-0.0197853	-1.64232	0.539506	1.41002e-24	0.835484	1.3788e-23	0.870736	4.71482e-24	0.904052	4.22726e-23
2745599	'AT4G01915'	mRNA	GO:0008150///biological_process	biological_process	biological_process	1.98	2.4	2.73	11.1	9.96	10.24	2.96	3.63	2.51	14.27	11.76	14.12	13.3833	3.03333	2.37	10.4333	1.55	1.87	2.13	9.21	8.19	8.43	2.32	2.87	1.95	12.28	10.1	12.1	11.4933	2.38	1.85	8.61	0.332055	-1.44054	0.421512	-1.47496	0.270447	2.237e-11	0.000984017	1.37987e-13	0.64587	5.33026e-11	0.00359877	3.35096e-13
2745608	'AT4G02725'	mRNA	GO:0008150///biological_process	biological_process	biological_process	15	14.29	13.95	37.95	37.22	40.37	12.19	12.98	15.33	42.88	42.72	43.45	43.0167	13.5	14.4133	38.5133	11.78	11.13	10.88	31.49	30.62	33.27	9.55	10.26	11.9	36.88	36.68	37.23	36.93	10.57	11.2633	31.7933	-0.133349	-0.689838	0.231163	-0.998373	0.164597	4.22617e-23	4.27611e-06	2.88655e-38	0.490981	1.36734e-22	2.28785e-05	1.11868e-37
2745645	'AT4G04925'	mRNA	GO:0008150///biological_process	biological_process	biological_process	21.2	29.84	29.87	62.87	51.04	56.62	29.85	29.19	22.91	63.42	56.39	49.22	56.3433	27.3167	26.97	56.8433	16.64	23.24	23.31	52.16	41.99	46.66	23.39	23.08	17.79	54.55	48.41	42.18	48.38	21.42	21.0633	46.9367	-0.0133862	-0.356839	0.0628618	-0.378077	0.941264	0.0140236	0.581754	0.0109621	0.993326	0.0207119	0.745824	0.0158381
2745699	'AT4G11211'	mRNA	GO:0008150///biological_process	biological_process	biological_process	0.77	1.18	0.38	12.23	9.46	7.89	1.53	2.01	2.4	68.84	64.25	73.68	68.9233	1.98	0.776667	9.86	0.61	0.92	0.3	10.15	7.78	6.5	1.2	1.59	1.86	59.21	55.16	63.14	59.17	1.55	0.61	8.14333	1.3124	-2.94921	2.88215	-4.46327	0.18102	3.49002e-05	1.87237e-49	3.46572e-28	0.519939	6.30328e-05	6.75872e-48	1.15623e-27
2745700	'AT4G11655'	mRNA				6.71	5.56	6.73	1.29	1.56	1.58	5.75	6.44	7.08	0.54	0.63	0.54	0.57	6.42333	6.33333	1.47667	5.27	4.33	5.25	1.07	1.28	1.3	4.5	5.1	5.5	0.47	0.54	0.46	0.49	5.03333	4.95	1.21667	-0.00892332	2.81448	-1.31017	4.17173	0.971068	1.78765e-19	0.0172618	3.50202e-24	0.999824	5.35028e-19	0.0465101	1.08584e-23
2745703	'AT4G12735'	mRNA	GO:0008150///biological_process	biological_process	biological_process	79.86	65.84	78.65	63.97	62.12	62.19	129.97	135.76	141.18	14.98	18.92	19.8	17.9	135.637	74.7833	62.76	62.7	51.28	61.37	53.07	51.11	51.25	101.83	107.36	109.61	12.89	16.24	16.97	15.3667	106.267	58.45	51.81	0.823129	0.971158	-1.73439	3.58448	2.18878e-14	1.78298e-16	3.26646e-29	1.38056e-155	9.36654e-13	4.93792e-16	6.75673e-28	1.26998e-154
2745712	'AT4G16380'	mRNA	GO:0030001///metal ion transport	biological_process	localization	255.37	276.57	255.31	166.56	153.81	170.06	363.39	346.94	343.45	180.04	181.84	180.42	180.767	351.26	262.417	163.477	200.48	215.43	199.21	138.18	126.55	140.13	284.71	274.37	266.63	154.86	156.11	154.62	155.197	275.237	205.04	134.953	0.386036	1.42176	0.211794	1.65166	5.97947e-20	1.48565e-223	4.88894e-07	0	3.86563e-18	1.87408e-222	2.92205e-06	0
2745715	'PAM68'	mRNA	GO:0010207///photosystem II assembly+++GO:0015979///photosynthesis	biological_process	metabolic process+++cellular process+++cellular component organization or biogenesis	0.43	0.29	0	17.64	19.4	22.04	0	0.45	0.3	26.46	26.72	26.2	26.46	0.25	0.24	19.6933	0.34	0.23	0	14.63	15.96	18.16	0	0.35	0.23	22.76	22.94	22.45	22.7167	0.193333	0.19	16.25	-0.00337927	-5.62081	0.501833	-6.07573	0.998125	5.82838e-17	6.62115e-05	5.87754e-20	0.999824	1.63478e-16	0.000297654	1.67432e-19
2745723	'AT4G23895'	mRNA	GO:0006163///purine nucleotide metabolic process+++GO:0006183///GTP biosynthetic process+++GO:0006220///pyrimidine nucleotide metabolic process+++GO:0006228///UTP biosynthetic process+++GO:0006241///CTP biosynthetic process	biological_process	metabolic process+++cellular process	4.29	6.35	5.64	13.95	12.96	13.09	4.6	4.21	4.35	11.03	10.97	11.81	11.27	4.38667	5.42667	13.3333	3.37	4.95	4.4	11.57	10.66	10.79	3.6	3.33	3.38	9.48	9.42	10.12	9.67333	3.43667	4.24	11.0067	-0.351073	-0.530025	-0.163896	-0.661336	0.15011	0.00306334	0.20821	0.000534739	0.462746	0.00481859	0.36677	0.000858214
2745724	'AT4G24015'	mRNA	GO:0006511///ubiquitin-dependent protein catabolic process+++GO:0016567///protein ubiquitination	biological_process	metabolic process+++cellular process	10.83	9.55	10.52	7.39	8.7	6.08	9.45	9.71	8.82	15.42	14.18	13.39	14.33	9.32667	10.3	7.39	8.5	7.44	8.2	6.13	7.16	5.01	7.4	7.68	6.85	13.27	12.17	11.48	12.3067	7.31	8.04667	6.1	-0.176749	1.20062	1.0315	0.0478535	0.457207	2.73188e-07	4.99987e-07	0.819318	0.829076	5.51753e-07	2.9851e-06	0.862913
2745725	'TPD1'	mRNA	GO:0001709///cell fate determination+++GO:0030154///cell differentiation+++GO:0048653///anther development	biological_process	developmental process+++cellular process+++reproduction+++reproductive process+++multicellular organismal process	10.72	9	10.05	22.44	19.09	20.08	10.52	10.39	9.61	24.76	23.18	23.26	23.7333	10.1733	9.92333	20.5367	8.42	7.01	7.84	18.62	15.71	16.54	8.24	8.22	7.46	21.3	19.9	19.93	20.3767	7.97333	7.75667	16.9567	0.00223025	-0.325732	0.283331	-0.551307	0.988737	0.0121025	0.00318399	9.25794e-06	0.999824	0.0180066	0.0104142	1.65411e-05
2745729	'AT4G28088'	mRNA	GO:0008150///biological_process	biological_process	biological_process	11.47	7.84	10.07	0.48	2.42	2.39	11.23	6.03	6.57	2.74	0.47	0.92	1.37667	7.94333	9.79333	1.76333	9	6.1	7.86	0.4	2	1.97	8.79	4.77	5.1	2.36	0.41	0.79	1.18667	6.22	7.65333	1.45667	-0.324648	3.18691	-0.260923	3.17909	0.503336	2.70409e-07	0.797566	6.78785e-06	0.862283	5.46487e-07	0.89307	1.22235e-05
2745736	'AT4G36515'	mRNA	GO:0008150///biological_process	biological_process	biological_process	5.42	5.27	4.01	16.03	16.43	14.68	4.48	6.34	4.39	24.89	23.03	18.26	22.06	5.07	4.9	15.7133	4.26	4.11	3.13	13.3	13.51	12.09	3.51	5.02	3.41	21.41	19.77	15.65	18.9433	3.98	3.83333	12.9667	0.0153084	-0.961153	0.565955	-1.45706	0.968592	0.000632265	0.00161303	9.10283e-08	0.999824	0.0010487	0.00564972	1.80165e-07
2745747	'AT1G07985'	mRNA	GO:0008150///biological_process	biological_process	biological_process	0	0	0	0.56	0.66	0.47	0	0	0	0.45	0.36	0.36	0.39	0	0	0.563333	0	0	0	0.46	0.54	0.38	0	0	0	0.39	0.31	0.31	0.336667	0	0	0.46		-3.90389	-0.442333	-3.41553		0.0114551	0.565385	0.0420352		0.0170757	0.733106	0.0572857
2745748	'AT1G08125'	mRNA	GO:0032259///methylation	biological_process	metabolic process	3.36	5.05	3.6	25.51	22.8	23.19	3.6	4.03	4.24	26.81	27.63	26.43	26.9567	3.95667	4.00333	23.8333	2.64	3.93	2.81	21.17	18.76	19.11	2.82	3.18	3.29	23.06	23.72	22.65	23.1433	3.09667	3.12667	19.68	-0.0522471	-1.84547	0.257497	-2.09948	0.845885	2.11733e-26	0.00592893	1.08726e-35	0.9536	7.31721e-26	0.0181989	4.07109e-35
2745757	'AT1G19397'	mRNA	GO:0008150///biological_process	biological_process	biological_process	5.08	4.55	5.57	19.01	19.58	18.21	4.76	5.49	5.65	24.59	25.14	26.75	25.4933	5.3	5.06667	18.9333	3.99	3.54	4.35	15.77	16.11	15	3.73	4.34	4.38	21.15	21.58	22.92	21.8833	4.15	3.96	15.6267	0.0179455	-1.18752	0.503516	-1.6175	0.951052	1.03012e-08	4.41078e-05	2.11285e-16	0.999764	2.22103e-08	0.000204875	5.55518e-16
2745761	'AT1G23935'	mRNA	GO:0006886///intracellular protein transport+++GO:0016192///vesicle-mediated transport+++GO:0043067///regulation of programmed cell death	biological_process	localization+++regulation of biological process+++cellular process+++biological regulation	0.12	0.24	0.13	0.02	0.11	0.11	0.1	0.05	0.2	0.06	0.08	0.12	0.0866667	0.116667	0.163333	0.08	0.09	0.19	0.1	0.01	0.09	0.09	0.08	0.04	0.15	0.05	0.07	0.1	0.0733333	0.09	0.126667	0.0633333	-0.665241	1.77633	0.21833	0.94975	0.376675	0.0152331	0.789373	0.234477	0.757872	0.0224109	0.89307	0.287771
2745762	'AT1G24580'	mRNA				0	0.27	0.27	1.12	2.16	1.43	0.4	0.28	0.14	1.29	0.99	1.18	1.15333	0.273333	0.18	1.57	0	0.21	0.21	0.93	1.77	1.18	0.32	0.22	0.11	1.11	0.85	1.01	0.99	0.216667	0.14	1.29333	0.574304	-2.39915	-0.367408	-1.40169	0.679487	0.00979212	0.45219	0.0994592	0.939707	0.0147016	0.638995	0.129223
2745766	'AT1G30475'	mRNA	GO:0009658///chloroplast organization+++GO:0010027///thylakoid membrane organization	biological_process	cellular process+++cellular component organization or biogenesis	10.35	14.33	11.8	7.44	6.34	6.8	14.61	12.05	13.4	6.61	7.88	5.99	6.82667	13.3533	12.16	6.86	8.13	11.16	9.21	6.17	5.21	5.6	11.45	9.53	10.4	5.69	6.77	5.13	5.86333	10.46	9.5	5.66	0.0884606	1.58753	0.0768337	1.65471	0.600747	1.19024e-19	0.688827	2.98716e-21	0.902101	3.57544e-19	0.837545	8.75999e-21
2745810	'AT1G45165'	mRNA	GO:0008150///biological_process	biological_process	biological_process	6	5.78	6.92	85.77	81.96	86.52	5.93	4.87	6.09	112.29	130.24	113.41	118.647	5.63	6.23333	84.75	4.71	4.5	5.4	71.16	67.43	71.29	4.65	3.85	4.73	96.58	111.81	97.19	101.86	4.41	4.87	69.96	-0.248824	-3.04498	0.562512	-3.80001	0.544508	6.85885e-42	7.12917e-10	2.66274e-59	0.874622	2.96465e-41	5.58003e-09	1.31469e-58
2745817	'AT1G48325'	mRNA	GO:0008150///biological_process	biological_process	biological_process	1.69	1.29	0.42	0.32	0	0.32	0.42	0	2.61	0	0.63	0	0.21	1.01	1.13333	0.213333	1.32	1.01	0.33	0.26	0	0.26	0.33	0	2.03	0	0.54	0	0.18	0.786667	0.886667	0.173333	-0.207534	3.12266	0.0282465	2.9454	0.863301	0.0320613	0.99002	0.0721318	0.961666	0.0454629	0.995053	0.095421
2745821	'AT1G52315'	mRNA	GO:0008104///protein localization+++GO:0015031///protein transport	biological_process	localization	0.15	0.71	0.3	2.07	2.86	1.89	0.51	0.37	0.23	2.75	2.98	2.89	2.87333	0.37	0.386667	2.27333	0.11	0.56	0.24	1.72	2.36	1.56	0.4	0.3	0.18	2.37	2.56	2.48	2.47	0.293333	0.303333	1.88	-0.0105235	-1.87541	0.296222	-2.12618	0.990055	0.000466287	0.281124	2.84455e-05	0.999824	0.000781665	0.458179	4.94053e-05
2745823	'CDT1'	mRNA	GO:0071585///detoxification of cadmium ion	biological_process	response to stimulus+++detoxification	0	0	1.08	13.08	13.88	14.37	1.35	1.4	1.12	15.05	11.62	18.37	15.0133	1.29	0.36	13.7767	0	0	0.84	10.85	11.42	11.84	1.06	1.11	0.87	12.95	9.98	15.74	12.89	1.01333	0.28	11.37	1.79902	-4.5274	0.201726	-2.87495	0.123034	6.27556e-09	0.359817	1.77528e-09	0.409983	1.36581e-08	0.542717	3.77595e-09
2745824	'AT1G52855'	mRNA	GO:0008150///biological_process	biological_process	biological_process	1.57	1.76	1.58	18.12	20.99	23.5	3.8	3.9	3.59	18.57	18.38	21.34	19.43	3.76333	1.63667	20.87	1.24	1.37	1.23	15.03	17.27	19.36	2.97	3.08	2.78	15.97	15.78	18.29	16.68	2.94333	1.28	17.22	1.16598	-2.95026	-0.0269986	-1.70135	0.00820529	9.0344e-21	0.850363	2.45113e-12	0.0549619	2.78631e-20	0.914894	5.74676e-12
2745825	'AT1G52905'	mRNA	GO:0008150///biological_process	biological_process	biological_process	6.29	6.77	5.57	21.29	16.88	18.73	6.87	8.8	7.48	30.79	32.72	27.52	30.3433	7.71667	6.21	18.9667	4.94	5.27	4.35	17.67	13.89	15.44	5.39	6.96	5.8	26.48	28.09	23.58	26.05	6.05	4.85333	15.6667	0.278428	-0.890653	0.752598	-1.30961	0.337937	9.27487e-05	1.0134e-07	3.4351e-11	0.723094	0.000162904	6.5166e-07	7.77421e-11
2745830	'AT1G54575'	mRNA	GO:0008150///biological_process	biological_process	biological_process	233.98	230.74	227.64	228.53	211.89	219.05	229.93	235.14	229.75	117	96.68	104.87	106.183	231.607	230.787	219.823	183.69	179.73	177.62	189.59	174.33	180.5	180.14	185.95	178.37	100.64	82.99	89.87	91.1667	181.487	180.347	181.473	-0.02913	0.788901	-0.973388	1.7888	0.619273	2.38503e-45	2.96326e-44	1.60764e-126	0.91369	1.07182e-44	9.33066e-43	1.28144e-125
2745831	'AT1G55475'	mRNA	GO:0009642///response to light intensity	biological_process	response to stimulus	2.4	2.22	2.97	6.13	5.81	6.35	3.47	2.77	3.18	4.39	6.12	6.65	5.72	3.14	2.53	6.09667	1.89	1.73	2.31	5.08	4.78	5.24	2.72	2.19	2.47	3.78	5.25	5.7	4.91	2.46	1.97667	5.03333	0.170395	-0.482521	0.0155643	-0.271547	0.510928	0.0189222	0.924686	0.210917	0.863997	0.0275741	0.964273	0.261285
2745832	'AT1G55675'	mRNA	GO:0008150///biological_process	biological_process	biological_process	5.11	5.95	5.27	44.91	46.59	40.41	7.33	5.79	6.48	54.63	46.7	57.35	52.8933	6.53333	5.44333	43.97	4.01	4.64	4.11	37.26	38.34	33.3	5.74	4.58	5.03	46.99	40.09	49.15	45.41	5.11667	4.25333	36.3	0.230005	-2.29163	0.341935	-2.34741	0.377007	2.97821e-42	0.000179063	8.81937e-48	0.757885	1.29289e-41	0.000748693	3.82446e-47
2745841	'BRD4'	mRNA	GO:0008150///biological_process+++GO:0016573///histone acetylation	biological_process	biological_process+++metabolic process+++cellular process+++cellular component organization or biogenesis	9.44	10.34	10.32	3.53	3.83	3.35	13.99	12.75	15.01	3	2.94	3.82	3.25333	13.9167	10.0333	3.57	7.41	8.05	8.06	2.93	3.15	2.76	10.96	10.09	11.65	2.58	2.53	3.27	2.79333	10.9	7.84	2.94667	0.450777	2.14425	-0.155095	2.80595	0.000142016	2.93557e-54	0.391065	4.69455e-87	0.00167442	1.45994e-53	0.574726	2.90831e-86
2745848	'AT1G64065'	mRNA	GO:0008150///biological_process	biological_process	biological_process	90.28	99.37	93.47	24.31	24.63	22.79	102.36	108.71	108.51	10.17	12.43	12.98	11.86	106.527	94.3733	23.91	70.88	77.41	72.93	20.17	20.26	18.78	80.2	85.97	84.24	8.75	10.67	11.12	10.18	83.47	73.74	19.7367	0.140501	2.70454	-0.936363	3.83708	0.0158136	0	1.44629e-16	0	0.0925527	0	1.75951e-15	0
2745853	'AT1G72645'	mRNA	GO:0008150///biological_process	biological_process	biological_process	0.36	0.24	0.24	39.8	43.27	38.23	0.36	0.25	0.25	51.78	51.83	48.79	50.8	0.286667	0.28	40.4333	0.28	0.19	0.19	33.02	35.6	31.5	0.28	0.19	0.19	44.54	44.5	41.82	43.62	0.22	0.22	33.3733	-0.00977778	-6.44949	0.404716	-6.80788	0.993088	6.68566e-31	1.08553e-06	1.77638e-34	0.999824	2.48781e-30	6.24605e-06	6.5287e-34
2745854	'AT1G76955'	mRNA	GO:0008150///biological_process	biological_process	biological_process	2	2.46	2.44	7.47	5.58	5.88	3.02	3.98	4.14	6.96	6.97	7.86	7.26333	3.71333	2.3	6.31	1.57	1.92	1.91	6.19	4.59	4.84	2.36	3.14	3.22	5.98	5.98	6.73	6.23	2.90667	1.8	5.20667	0.654124	-0.734027	0.277126	-0.301425	0.0946245	0.0276868	0.219895	0.286143	0.345366	0.0395304	0.382115	0.344125
2745876	'AT3G09032'	mRNA	GO:0008150///biological_process	biological_process	biological_process	1.96	0.77	1.21	0.74	0.84	1.08	1.32	1.68	2.03	0.81	0.97	0.88	0.886667	1.67667	1.31333	0.886667	1.54	0.6	0.94	0.62	0.69	0.89	1.03	1.33	1.58	0.69	0.83	0.75	0.756667	1.31333	1.02667	0.733333	0.313688	1.29205	0.0710987	1.59125	0.52787	0.013767	0.893553	0.000847318	0.869249	0.0203426	0.943372	0.00133976
2745878	'AT3G10815'	mRNA	GO:0008150///biological_process	biological_process	biological_process	16.81	16.61	19.38	18.65	15.23	16.52	20.45	22.71	21.67	13.84	12.42	11.96	12.74	21.61	17.6	16.8	13.2	12.94	15.12	15.47	12.53	13.62	16.02	17.96	16.83	11.91	10.66	10.25	10.94	16.9367	13.7533	13.8733	0.261881	0.78967	-0.324411	1.43149	0.0506603	4.24774e-09	0.0172869	6.41654e-27	0.224331	9.31399e-09	0.0465463	2.09132e-26
2745879	'SAG20'	mRNA	GO:0002238///response to molecule of fungal origin+++GO:0007568///aging+++GO:0009620///response to fungus+++GO:0009624///response to nematode+++GO:0010150///leaf senescence+++GO:0010193///response to ozone	biological_process	response to stimulus+++multi-organism process+++developmental process+++multicellular organismal process	935.56	957.74	960.03	453.4	463.06	483.87	940.05	896.61	934.08	504.47	485.48	488.4	492.783	923.58	951.11	466.777	734.48	746.01	749.08	376.15	380.98	398.72	736.52	709.07	725.17	433.92	416.77	418.55	423.08	723.587	743.19	385.283	-0.0766202	1.7508	0.15309	1.57679	0.00810682	0	1.59944e-06	0	0.0544057	0	9.0123e-06	0
2745881	'PRA1.A3'	mRNA	GO:0016192///vesicle-mediated transport	biological_process	localization	46.26	44.76	45.33	46.31	47.42	52.26	44.46	44.35	39.56	43.88	42.1	43.7	43.2267	42.79	45.45	48.6633	36.31	34.87	35.37	38.42	39.01	43.07	34.84	35.07	30.71	37.75	36.15	37.45	37.1167	33.54	35.5167	40.1667	-0.120356	0.624746	-0.095767	0.655837	0.180071	6.17836e-15	0.209167	8.37649e-14	0.518542	1.64312e-14	0.367717	2.04576e-13
2745949	'AT3G47675'	mRNA	GO:0008150///biological_process	biological_process	biological_process	5.81	5.68	3.29	15.2	13.16	15.11	4.92	4.86	5.32	15.21	13.03	20.93	16.39	5.03333	4.92667	14.49	4.56	4.42	2.57	12.61	10.82	12.45	3.86	3.84	4.13	13.08	11.19	17.94	14.07	3.94333	3.85	11.96	0.0125032	-0.842896	0.256425	-1.03036	0.974055	0.00331772	0.205862	0.000349945	0.999824	0.00519973	0.363508	0.000568421
2745963	'RTFL1'	mRNA	GO:0048367///shoot system development	biological_process	developmental process+++multicellular organismal process	7.96	11.24	8.51	4.71	3.98	3.82	8.34	6.07	4.66	1.4	3.71	2.53	2.54667	6.35667	9.23667	4.17	6.25	8.75	6.64	3.91	3.27	3.15	6.53	4.8	3.62	1.21	3.18	2.17	2.18667	4.98333	7.21333	3.44333	-0.568094	1.86717	-0.636557	1.99091	0.0458607	3.93858e-12	0.087954	3.71266e-08	0.207957	9.62278e-12	0.185199	7.4889e-08
2745966	'ZR3'	mRNA	GO:0006457///protein folding+++GO:0030150///protein import into mitochondrial matrix+++GO:0050821///protein stabilization	biological_process	cellular process+++localization+++cellular component organization or biogenesis+++biological regulation	52.97	50.8	49.98	57.8	54.43	57.26	45.8	46.21	44.76	53.9	55.01	55.8	54.9033	45.59	51.25	56.4967	41.59	39.57	39	47.95	44.78	47.18	35.88	36.54	34.75	46.36	47.22	47.82	47.1333	35.7233	40.0533	46.6367	-0.203055	0.582044	0.0337085	0.401024	0.0254659	4.31285e-13	0.64811	3.41753e-06	0.134891	1.08598e-12	0.804802	6.26128e-06
2745982	'AT5G09225'	mRNA	GO:0008150///biological_process	biological_process	biological_process	28.41	28.5	25.47	66.25	67.66	69.21	30.5	31.48	26.75	74.6	69.09	70.27	71.32	29.5767	27.46	67.7067	22.3	22.2	19.87	54.96	55.67	57.03	23.89	24.89	20.77	64.17	59.31	60.22	61.2333	23.1833	21.4567	55.8867	0.0740415	-0.580616	0.150686	-0.601726	0.592859	4.13561e-08	0.0506375	3.61746e-08	0.897345	8.68237e-08	0.116701	7.30089e-08
2745983	'AT5G10625'	mRNA	GO:0009909///regulation of flower development+++GO:0010228///vegetative to reproductive phase transition of meristem	biological_process	reproduction+++developmental process+++regulation of biological process+++reproductive process+++multicellular organismal process+++biological regulation	234.98	242.39	242.42	25.8	29.89	25.47	215.54	232.12	223.28	19.1	18.51	18.64	18.75	223.647	239.93	27.0533	184.48	188.81	189.15	21.4	24.59	20.99	168.87	183.57	173.35	16.42	15.89	15.97	16.0933	175.263	187.48	22.3267	-0.135538	3.87208	-0.453601	4.24588	0.00382462	0	3.96216e-05	0	0.0293689	0	0.00018549	0
2745984	'AT5G10745'	mRNA	GO:0008150///biological_process	biological_process	biological_process	3.09	1.39	1.97	24.78	24.94	23.97	1.64	2.4	1.82	26.71	24.68	23.51	24.9667	1.95333	2.15	24.5633	2.43	1.09	1.54	20.56	20.52	19.75	1.29	1.9	1.41	22.97	21.19	20.14	21.4333	1.53333	1.68667	20.2767	-0.0911762	-2.64708	0.0562146	-2.73957	0.7717	5.57306e-50	0.500962	5.16617e-52	0.939707	2.6504e-49	0.685749	2.35688e-51
2745987	'AT5G18475'	mRNA	GO:0008150///biological_process	biological_process	biological_process	1.87	2.22	1.88	1.46	1.35	1.05	2.66	2.31	3.53	0.61	0.69	0.93	0.743333	2.83333	1.99	1.28667	1.46	1.73	1.47	1.21	1.11	0.86	2.09	1.83	2.74	0.53	0.59	0.8	0.64	2.22	1.55333	1.06	0.473006	1.35529	-0.716042	2.60023	0.0868571	5.60419e-06	0.0509973	1.38306e-16	0.325157	1.05975e-05	0.117493	3.65568e-16
2745988	'AT5G18525'	mRNA	GO:0006623///protein targeting to vacuole+++GO:0009816///defense response to bacterium, incompatible interaction	biological_process	localization+++immune system process+++response to stimulus+++multi-organism process	8.26	8.67	8.91	17.57	17.53	17.37	8.17	7.48	8.96	13.43	12.33	12.64	12.8	8.20333	8.61333	17.49	6.48	6.75	6.95	14.58	14.43	14.31	6.4	5.92	6.96	11.55	10.59	10.83	10.99	6.42667	6.72667	14.44	-0.104925	-0.297338	-0.376264	0.0297563	0.21477	4.48596e-06	1.59e-11	0.706313	0.570668	8.53584e-06	1.4105e-10	0.75724
2746023	'AT5G28237'	mRNA	GO:0000162///tryptophan biosynthetic process	biological_process	metabolic process+++cellular process	300.86	309.71	302.62	9.38	9	9.79	271.32	276.02	263.72	12.84	12.95	11.51	12.4333	270.353	304.397	9.39	236.2	241.24	236.12	7.78	7.4	8.07	212.58	218.29	204.74	11.05	11.12	9.87	10.68	211.87	237.853	7.75	-0.205859	5.74734	0.485625	5.11163	5.0809e-08	0	3.087e-05	0	1.09157e-06	0	0.000146837	0
2746181	'AT5G42825'	mRNA	GO:0008150///biological_process	biological_process	biological_process	0	0	0	198.58	188.37	208.74	0	0	0	294.23	267.17	300.55	287.317	0	0	198.563	0	0	0	164.75	154.98	172.01	0	0	0	253.07	229.35	257.57	246.663	0	0	163.913		-12.4821	0.608217	-13.0438		3.59027e-26	3.97442e-34	2.00275e-28		1.23608e-25	9.7569e-33	6.70295e-28
2746185	'AT5G44005'	mRNA	GO:0008150///biological_process	biological_process	biological_process	4.71	6.24	6.2	22.06	22.68	22.75	4.86	4.35	3.63	38.11	35.68	37.05	36.9467	4.28	5.71667	22.4967	3.7	4.86	4.84	18.3	18.66	18.74	3.81	3.44	2.82	32.78	30.63	31.75	31.72	3.35667	4.46667	18.5667	-0.448585	-1.2543	0.791104	-2.43838	0.111561	3.83919e-12	3.17259e-15	3.00913e-40	0.386434	9.38203e-12	3.61333e-14	1.1932e-39
2746194	'AT5G45660'	mRNA	GO:0008150///biological_process	biological_process	biological_process	0.96	1.51	1.06	8.23	7.98	7.35	0.97	1.26	1.18	7.32	7.94	8.04	7.76667	1.13667	1.17667	7.85333	0.76	1.17	0.83	6.83	6.57	6.06	0.76	1	0.92	6.3	6.82	6.89	6.67	0.893333	0.92	6.48667	-0.0830098	-2.01766	0.0590167	-2.1041	0.864856	3.69159e-11	0.716398	1.1877e-11	0.962601	8.72614e-11	0.857948	2.73141e-11
2746200	'AT5G48335'	mRNA	GO:0008150///biological_process	biological_process	biological_process	18.46	18.26	17.46	50.72	39.33	44.7	15.57	18.73	16.05	49.62	45.8	46.12	47.18	16.7833	18.06	44.9167	14.49	14.22	13.62	42.08	32.36	36.83	12.2	14.81	12.46	42.68	39.32	39.52	40.5067	13.1567	14.11	37.09	-0.140189	-0.593477	0.145666	-0.823936	0.410754	1.29608e-05	0.150997	8.50461e-10	0.791502	2.39985e-05	0.285482	1.83076e-09
2746201	'HINT3'	mRNA	GO:0006790///sulfur compound metabolic process+++GO:0009150///purine ribonucleotide metabolic process	biological_process	metabolic process+++cellular process	1.19	1.26	1.13	11.79	9.85	11.75	0.71	0.71	0.97	14.62	14.31	14.04	14.3233	0.796667	1.19333	11.13	0.93	0.98	0.88	9.78	8.1	9.68	0.55	0.57	0.75	12.58	12.28	12.03	12.2967	0.623333	0.93	9.18667	-0.60643	-2.52772	0.449322	-3.52734	0.153964	2.5076e-27	2.55445e-05	7.69406e-42	0.469804	8.80869e-27	0.000123052	3.12092e-41
2746202	'AT5G48657'	mRNA	GO:0008150///biological_process+++GO:0010204///defense response signaling pathway, resistance gene-independent	biological_process	biological_process+++regulation of biological process+++immune system process+++signaling+++response to stimulus+++cellular process+++positive regulation of biological process+++biological regulation	394.81	440.66	428.92	136.4	135.24	135.77	480.31	425.41	438.66	75.18	74.67	78.52	76.1233	448.127	421.463	135.803	309.96	343.24	334.67	113.16	111.27	111.88	376.32	336.43	340.55	64.66	64.1	67.29	65.35	351.1	329.29	112.103	0.0594587	2.34365	-0.754875	3.2136	0.227244	0	3.57156e-46	0	0.589368	0	1.19126e-44	0
2746203	'AT5G49015'	mRNA	GO:0008150///biological_process	biological_process	biological_process	25.97	29.46	22.5	27.87	29.24	34.83	17.23	20.47	18.03	23.5	23.22	25.41	24.0433	18.5767	25.9767	30.6467	20.39	22.95	17.55	23.12	24.05	28.7	13.5	16.19	14	20.21	19.94	21.78	20.6433	14.5633	20.2967	25.29	-0.499882	0.488862	-0.231432	0.276319	0.00315608	0.000729834	0.0847233	0.0843078	0.0249793	0.0012048	0.179672	0.110567
2746216	'AT5G57565'	mRNA	GO:0006468///protein phosphorylation+++GO:0035556///intracellular signal transduction	biological_process	metabolic process+++cellular process+++regulation of biological process+++response to stimulus+++signaling+++biological regulation	9.58	10.68	10.51	79.32	84.84	82.18	10.93	10.09	10.61	89.31	88.09	82.73	86.71	10.5433	10.2567	82.1133	7.52	8.32	8.2	65.81	69.8	67.72	8.56	7.98	8.24	76.82	75.62	70.9	74.4467	8.26	8.01333	67.7767	0.0399041	-2.25412	0.142699	-2.30113	0.799412	1.17952e-113	0.00848525	2.34178e-114	0.939707	9.15356e-113	0.0249766	1.73238e-113
2746218	'AT5G66005'	mRNA				0	0.28	0.13	2.08	1.77	2.11	0.26	0.26	0.14	2.26	2.54	1.85	2.21667	0.22	0.136667	1.98667	0	0.21	0.1	1.73	1.46	1.74	0.2	0.2	0.11	1.94	2.18	1.58	1.9	0.17	0.103333	1.64333	0.727259	-3.26808	0.259376	-2.74475	0.638042	0.00077748	0.48129	0.000539748	0.92477	0.00128037	0.667564	0.000865937
28716021	'AT1G01715'	mRNA				2.95	2.17	1.75	2.33	1.33	1.74	2.16	1.66	1.67	1.39	1.39	1.08	1.28667	1.83	2.29	1.8	2.31	1.69	1.37	1.94	1.1	1.43	1.69	1.31	1.29	1.19	1.19	0.93	1.10333	1.43	1.79	1.49	-0.360058	1.06768	-0.415252	1.1785	0.43108	0.0120022	0.364449	0.0133134	0.809242	0.0178659	0.547759	0.019088
28716024	'AT1G02705'	mRNA	GO:0008150///biological_process	biological_process	biological_process	0.75	3.2	0.52	5.09	8.35	9.42	0	0	1.08	18.05	9.81	9.82	12.56	0.36	1.49	7.62	0.59	2.49	0.4	4.22	6.87	7.76	0	0	0.84	15.52	8.42	8.42	10.7867	0.28	1.16	6.28333	-2.01536	-1.73353	0.799334	-4.4884	0.211278	0.0178005	0.0359268	5.91654e-05	0.566372	0.0260328	0.0873087	0.000100945
28716028	'AT1G03660'	mRNA				1.98	1.24	2.11	1.67	1.31	1.05	2.21	1.13	2.28	0.65	0.41	0.4	0.486667	1.87333	1.77667	1.34333	1.55	0.97	1.65	1.38	1.08	0.87	1.73	0.89	1.77	0.56	0.35	0.35	0.42	1.46333	1.39	1.11	0.0532305	1.12314	-1.26209	2.49397	0.909446	0.0137255	0.0286143	6.3018e-06	0.980238	0.0202908	0.0719852	1.13763e-05
28717228	'AT1G10220'	mRNA	GO:0008150///biological_process	biological_process	biological_process	33.14	29.8	33.96	1.03	1.18	1.1	28.6	27.96	30.97	0.53	0.47	0.4	0.466667	29.1767	32.3	1.10333	26.02	23.22	26.5	0.85	0.97	0.91	22.41	22.11	24.05	0.46	0.4	0.34	0.4	22.8567	25.2467	0.91	-0.181635	5.59648	-1.16546	6.63644	0.0714688	1.72852e-130	0.0297207	1.09105e-88	0.285066	1.47082e-129	0.0743255	6.84819e-88
28717232	'AT1G11303'	mRNA	GO:0048544///recognition of pollen	biological_process	reproduction+++reproductive process+++multicellular organismal process+++cellular process+++multi-organism process	0.14	0.17	0.07	1.26	1.22	1.22	0.58	0.35	0.35	0.75	0.97	0.55	0.756667	0.426667	0.126667	1.23333	0.11	0.13	0.05	1.04	1	1	0.46	0.27	0.27	0.65	0.84	0.47	0.653333	0.333333	0.0966667	1.01333	1.73904	-2.57676	-0.624649	-0.157367	0.0113482	1.9883e-06	0.0334357	0.713104	0.0712081	3.85002e-06	0.0820544	0.763825
28717234	'AT1G12020'	mRNA	GO:0008150///biological_process	biological_process	biological_process	0	0.04	0.04	4.94	5.88	4.78	0.04	0.18	0.04	9.86	9.91	9.55	9.77333	0.0866667	0.0266667	5.2	0	0.03	0.03	4.1	4.83	3.94	0.03	0.14	0.03	8.48	8.51	8.18	8.39	0.0666667	0.02	4.29	1.58196	-6.77413	0.985479	-6.1281	0.337462	7.02248e-11	7.85419e-16	4.92523e-24	0.722717	1.64527e-10	9.22783e-15	1.52302e-23
28717242	'AT1G15625'	mRNA				27.52	32.01	28.88	0.35	0.18	0.53	27.61	27.74	25.63	0.17	0.09	0.09	0.116667	26.9933	29.47	0.353333	21.6	24.93	22.54	0.29	0.15	0.44	21.63	21.94	19.9	0.15	0.07	0.07	0.0966667	21.1567	23.0233	0.293333	-0.159975	7.10108	-1.55745	8.55486	0.17637	1.35783e-60	0.179566	1.50908e-31	0.511448	7.24332e-60	0.327267	5.32309e-31
28717243	'AT1G16515'	mRNA	GO:0008150///biological_process	biological_process	biological_process	0	0	0	11.87	17.99	16.15	0.43	0	0.89	15.78	18.87	14.72	16.4567	0.44	0	15.3367	0	0	0	9.85	14.8	13.31	0.34	0	0.69	13.57	16.2	12.62	14.13	0.343333	0	12.6533	3.42549	-6.88381	0.542049	-3.9373	0.0900293	2.1431e-08	0.0211183	2.47941e-09	0.333839	4.55236e-08	0.0555137	5.2441e-09
28717257	'AT1G21313'	mRNA	GO:0008150///biological_process	biological_process	biological_process	18.09	23.9	22.51	0.66	2.71	2.54	18.15	12.81	18.03	2.36	0	0	0.786667	16.33	21.5	1.97	14.2	18.61	17.57	0.54	2.23	2.09	14.22	10.13	14	2.03	0	0	0.676667	12.7833	16.7933	1.62	-0.425941	4.23353	-1.21446	5.07494	0.106815	8.17822e-25	0.512913	0.00140982	0.376283	2.74633e-24	0.696277	0.00218999
28717266	'AT1G25277'	mRNA	GO:0008150///biological_process	biological_process	biological_process	15.33	13.15	15.38	13.16	13.84	12.34	16.27	13.24	13.68	12.01	13.25	11.71	12.3233	14.3967	14.62	13.1133	12.04	10.24	12	10.92	11.39	10.17	12.75	10.47	10.62	10.33	11.37	10.04	10.58	11.28	11.4267	10.8267	-0.020306	0.937479	-0.0357329	1.00857	0.915087	1.51657e-07	0.84038	5.53407e-08	0.981833	3.10266e-07	0.907908	1.10722e-07
28717277	'AT1G29290'	mRNA	GO:0006970///response to osmotic stress+++GO:0006995///cellular response to nitrogen starvation+++GO:0007275///multicellular organism development+++GO:0010037///response to carbon dioxide+++GO:1902025///nitrate import+++GO:2000280///regulation of root development	biological_process	response to stimulus+++cellular process+++developmental process+++multicellular organismal process+++localization+++regulation of biological process+++biological regulation	79.16	79.93	78.68	6.38	7.49	6.54	90.98	86.93	83.41	2.06	2.42	3.04	2.50667	87.1067	79.2567	6.80333	62.15	62.26	61.39	5.3	6.16	5.39	71.28	68.75	64.76	1.77	2.08	2.61	2.15333	68.2633	61.9333	5.61667	0.102558	4.26678	-1.3646	5.78923	0.0844672	0	4.1913e-11	0	0.319434	0	3.62151e-10	0
28717281	'AT1G30545'	mRNA	GO:0001510///RNA methylation+++GO:0009452///7-methylguanosine RNA capping+++GO:0036261///7-methylguanosine cap hypermethylation	biological_process	metabolic process+++cellular process	0.97	1.7	2.13	5.21	5.21	5.08	1.11	1.28	0.87	4.43	5.03	5.15	4.87	1.08667	1.6	5.16667	0.76	1.33	1.66	4.32	4.28	4.19	0.87	1.02	0.67	3.81	4.32	4.42	4.18333	0.853333	1.25	4.26333	-0.583838	-0.980633	-0.0153642	-1.49391	0.156164	0.00024752	0.929731	5.27204e-07	0.473714	0.000423367	0.967694	1.00742e-06
28717288	'AT1G32127'	mRNA	GO:0008150///biological_process	biological_process	biological_process	43.36	43.18	47.06	10.42	13.49	11.73	44.13	46.67	42.8	9.15	8.67	9.21	9.01	44.5333	44.5333	11.88	34.04	33.64	36.72	8.64	11.1	9.66	34.57	36.91	33.23	7.87	7.44	7.89	7.73333	34.9033	34.8	9.8	-0.0368474	2.66677	-0.341876	3.02747	0.649869	2.55742e-160	0.0158891	3.13692e-178	0.930837	2.50071e-159	0.0432826	3.14726e-177
28717292	'AT1G32920'	mRNA	GO:0009611///response to wounding	biological_process	response to stimulus	187.59	190.77	212.52	111.94	109.81	111.72	297.36	255.81	288.32	54.25	50.55	63.31	56.0367	280.497	196.96	111.157	147.27	148.6	165.82	92.87	90.34	92.06	232.98	202.3	223.84	46.66	43.39	54.25	48.1	219.707	153.897	91.7567	0.475686	1.54877	-0.913452	2.99368	7.94623e-18	2.48752e-210	1.68836e-44	0	4.444e-16	3.00005e-209	5.37799e-43	0
28717297	'AT1G34317'	mRNA				7.28	5.05	4.68	0	0	0	2.26	5.26	0	0	1.8	3.49	1.76333	2.50667	5.67	0	5.72	3.93	3.66	0	0	0	1.77	4.16	0	0	1.55	2.99	1.51333	1.97667	4.43667	0	-1.2268	4.78793	2.46489	1.15222	0.38726	0.00404076	0.332673	0.518109	0.767856	0.00629385	0.515838	0.590001
28717332	'AT1G47130'	mRNA	GO:0008150///biological_process	biological_process	biological_process	35.54	37.21	76.78	0	8.44	0	41.25	64.71	83.39	0	0	0	0	63.1167	49.8433	2.81333	27.9	28.99	59.91	0	6.94	0	32.32	51.17	64.74	0	0	0	0	49.41	38.9333	2.31333	0.290264	4.72032	-0.934966	6.00124	0.71916	0.00118755	0.818766	2.30477e-05	0.939707	0.00192451	0.89307	4.02663e-05
28717339	'AT1G48720'	mRNA	GO:0008150///biological_process+++GO:0016310///phosphorylation	biological_process	biological_process+++metabolic process+++cellular process	11.84	10.38	10.09	6.11	5.09	5.19	10.63	13.71	16.17	2.64	4.64	3.94	3.74	13.5033	10.77	5.46333	9.3	8.09	7.87	5.07	4.19	4.28	8.33	10.84	12.55	2.27	3.99	3.38	3.21333	10.5733	8.42	4.51333	0.288638	1.70037	-0.471073	2.51621	0.199588	2.67765e-12	0.131535	1.79058e-21	0.548465	6.56615e-12	0.255967	5.2686e-21
28717343	'AT1G50745'	mRNA				8.66	10.37	10.09	2.11	1.99	1.69	15.53	15.27	14.1	0.38	0.47	0.84	0.563333	14.9667	9.70667	1.93	6.8	8.08	7.87	1.75	1.64	1.39	12.17	12.07	10.94	0.32	0.4	0.72	0.48	11.7267	7.58333	1.59333	0.591409	3.0531	-1.71119	5.41045	8.94451e-06	1.16471e-56	9.90185e-06	1.06597e-88	0.00013316	5.9556e-56	5.03512e-05	6.6927e-88
28717346	'AT1G52342'	mRNA	GO:0008150///biological_process	biological_process	biological_process	18.97	15.85	18.23	64.67	59.95	59.97	9.77	9.25	8.93	50.73	47.05	47.59	48.4567	9.31667	17.6833	61.53	14.9	12.34	14.23	53.65	49.32	49.42	7.66	7.31	6.94	43.63	40.39	40.78	41.6	7.30333	13.8233	50.7967	-0.958243	-1.07491	-0.269968	-1.70765	1.02651e-11	1.12334e-33	2.24589e-05	8.39279e-53	3.34644e-10	4.3642e-33	0.000109074	3.87082e-52
28717350	'AT1G53875'	mRNA				3.23	3.27	2.97	19.83	19.52	18.7	4.37	4.71	3.29	32.37	34.88	31.42	32.89	4.12333	3.15667	19.35	2.54	2.54	2.32	16.45	16.06	15.41	3.43	3.73	2.55	27.84	29.94	26.93	28.2367	3.23667	2.46667	15.9733	0.366505	-1.92349	0.839338	-2.34122	0.305489	2.09635e-15	9.0539e-13	2.01714e-29	0.692401	5.64355e-15	8.81962e-12	6.86969e-29
28717351	'AT1G53950'	mRNA	GO:0016567///protein ubiquitination+++GO:0019941///modification-dependent protein catabolic process	biological_process	metabolic process+++cellular process	11.99	7.95	10.59	1.05	0.43	1.48	11.14	11.28	11.83	0	0.21	0.61	0.273333	11.4167	10.1767	0.986667	9.41	6.19	8.26	0.87	0.35	1.22	8.73	8.92	9.18	0	0.18	0.52	0.233333	8.94333	7.95333	0.813333	0.129756	4.08373	-1.78339	6.05063	0.653024	5.24151e-17	0.122753	5.92204e-15	0.932312	1.47242e-16	0.242031	1.49566e-14
28717352	'AT1G53980'	mRNA	GO:0016567///protein ubiquitination+++GO:0019941///modification-dependent protein catabolic process	biological_process	metabolic process+++cellular process	11.92	13.9	12.67	2.63	1.5	1.57	24.29	20.71	22.99	1.3	0.4	0.54	0.746667	22.6633	12.83	1.9	9.36	10.83	9.88	2.18	1.24	1.29	19.03	16.38	17.85	1.12	0.35	0.46	0.643333	17.7533	10.0233	1.57	0.79019	3.49688	-1.29387	5.6374	2.41953e-06	2.56771e-36	0.02463	5.12153e-56	3.95277e-05	1.03929e-35	0.0633484	2.44921e-55
28717357	'AT1G54957'	mRNA				16.85	14.27	15.94	1.24	1.26	0.62	15.89	14.15	19.54	0.9	0.61	0	0.503333	16.5267	15.6867	1.04	13.23	11.11	12.44	1.03	1.03	0.51	12.45	11.19	15.17	0.77	0.52	0	0.43	12.9367	12.26	0.856667	0.0397957	4.63439	-0.970409	5.70268	0.888991	5.74989e-18	0.405986	7.78208e-16	0.970957	1.65438e-17	0.590978	2.01015e-15
28717358	'AT1G55335'	mRNA	GO:0008150///biological_process	biological_process	biological_process	0	0	0	2.4	6.23	9.6	1.93	0	2.5	30.88	0.31	49.78	26.99	1.47667	0	6.07667	0	0	0	1.99	5.12	7.91	1.51	0	1.94	26.56	0.27	42.66	23.1633	1.15	0	5.00667	3.16237	-4.54245	2.32452	-3.64652	0.137915	0.00190444	0.175435	0.0977998	0.440212	0.00304052	0.321808	0.127158
28717359	'AT1G55365'	mRNA	GO:0008150///biological_process	biological_process	biological_process	1.41	1.96	1.26	0	0.1	0.1	1.15	2.14	1.61	0.09	0	0	0.03	1.63333	1.54333	0.0666667	1.11	1.53	0.99	0	0.08	0.08	0.9	1.69	1.25	0.08	0	0	0.0266667	1.28	1.21	0.0533333	0.0264274	5.51625	-0.869236	6.46787	0.955911	9.45337e-07	0.727081	3.84631e-07	0.999824	1.86168e-06	0.863819	7.3982e-07
28717360	'AT1G55673'	mRNA				72.85	71.82	40.25	1609.04	1879.96	1866.48	58.01	66.99	68.41	1614.4	1655.59	1808.64	1692.88	64.47	61.64	1785.16	57.2	55.95	31.41	1334.88	1546.73	1538.04	45.45	52.97	53.11	1388.61	1421.27	1549.96	1453.28	50.51	48.1867	1473.22	0.0338115	-4.14683	0.000404426	-4.05734	0.900225	2.16454e-59	0.996142	0	0.97577	1.14136e-58	0.997152	0
28717362	'AT1G55775'	mRNA	GO:0008150///biological_process	biological_process	biological_process	5.42	4.74	4.5	1.13	1.57	1.14	4.69	5.6	5.22	0.82	0.69	0.82	0.776667	5.17	4.88667	1.28	4.25	3.69	3.51	0.94	1.3	0.94	3.67	4.43	4.05	0.71	0.59	0.7	0.666667	4.05	3.81667	1.06	0.0458218	2.65388	-0.640658	3.39626	0.892655	4.45646e-10	0.326241	1.38124e-12	0.97253	1.01276e-09	0.509429	3.26632e-12
28717363	'AT1G55800'	mRNA	GO:0070475///rRNA base methylation	biological_process	metabolic process+++cellular process+++cellular component organization or biogenesis	0.32	0	0.11	1.3	1.32	0.98	0.32	0	0.22	1.03	0.87	1.58	1.16	0.18	0.143333	1.2	0.25	0	0.08	1.08	1.08	0.81	0.25	0	0.17	0.89	0.75	1.35	0.996667	0.14	0.11	0.99	0.307952	-2.33688	0.0258642	-1.99545	0.840011	0.0121541	0.955786	0.0235387	0.950786	0.018076	0.985719	0.0329277
28717376	'EMB1674'	mRNA	GO:0007275///multicellular organism development+++GO:0009793///embryo development ending in seed dormancy	biological_process	developmental process+++multicellular organismal process+++reproduction+++reproductive process	1.18	1.63	1.45	6.67	7.97	7.29	1.02	1.3	1.58	6.89	6.61	8.45	7.31667	1.3	1.42	7.31	0.93	1.27	1.13	5.53	6.56	6.01	0.8	1.03	1.22	5.92	5.68	7.24	6.28	1.01667	1.11	6.03333	-0.161403	-1.64176	0.0764003	-1.82337	0.715404	9.91977e-09	0.653931	1.36235e-09	0.939707	2.1409e-08	0.808782	2.90782e-09
28717386	'AT1G61562'	mRNA				0.86	0.59	0.86	0	0	0	0.57	0.59	0.3	0	0	0	0	0.486667	0.77	0	0.68	0.46	0.67	0	0	0	0.45	0.47	0.23	0	0	0	0	0.383333	0.603333	0	-0.685995	4.98081		4.32357	0.563659	0.00199877		0.0189243	0.881395	0.00318718		0.0267494
28717391	'CLE14'	mRNA	GO:0007275///multicellular organism development+++GO:0016036///cellular response to phosphate starvation+++GO:0030154///cell differentiation+++GO:0045168///cell-cell signaling involved in cell fate commitment	biological_process	developmental process+++multicellular organismal process+++response to stimulus+++cellular process+++signaling	30.43	26.29	28.94	5.38	4.24	4.66	27.55	25.94	23.73	2.62	1.9	2.6	2.37333	25.74	28.5533	4.76	23.89	20.48	22.58	4.46	3.49	3.84	21.59	20.51	18.43	2.25	1.63	2.23	2.03667	20.1767	22.3167	3.93	-0.183217	3.3051	-0.928426	4.1059	0.23792	1.39986e-57	0.0122272	9.56288e-56	0.604832	7.23382e-57	0.034395	4.56419e-55
28717397	'AT1G64795'	mRNA	GO:0008150///biological_process	biological_process	biological_process	0	0	0	84.98	72.17	74.69	0	0	0	21.75	60.9	36.05	39.5667	0	0	77.28	0	0	0	70.5	59.38	61.55	0	0	0	18.7	52.28	30.89	33.9567	0	0	63.81		-3.98194	-0.899294	-3.03596		0.00903379	0.271178	0.0950071		0.0136152	0.446477	0.123785
28717403	'AT1G66465'	mRNA				11.46	11.5	10.23	14.98	14.41	14.89	14.41	16.54	15.78	7.9	9.03	7.8	8.24333	15.5767	11.0633	14.76	8.99	8.95	7.98	12.42	11.86	12.27	11.29	13.08	12.25	6.8	7.75	6.68	7.07667	12.2067	8.64	12.1833	0.448458	0.338825	-0.795776	1.63884	0.00202005	0.0134136	1.3183e-08	3.88639e-29	0.0171847	0.0198537	9.3091e-08	1.31804e-28
28717407	'AT1G67865'	mRNA	GO:0050832///defense response to fungus	biological_process	response to stimulus+++multi-organism process	545.19	543.11	585.44	1605.62	1437.94	1440.43	720.21	629.4	633.05	2276.36	2076.42	2181.45	2178.08	660.887	557.913	1494.66	428.01	423.04	456.8	1332.04	1183.06	1186.96	564.28	497.75	491.47	1957.98	1782.54	1869.45	1869.99	517.833	435.95	1234.02	0.210506	-0.699772	0.618481	-1.05229	0.00878996	1.54586e-55	1.83407e-18	1.66537e-80	0.0580035	7.81004e-55	2.47706e-17	9.82543e-80
28717417	'AT1G72275'	mRNA				0	0.11	0.05	1.49	2.12	1.77	0.22	0	0.08	1.51	1.5	1.76	1.59	0.1	0.0533333	1.79333	0	0.09	0.04	1.23	1.74	1.46	0.17	0	0.06	1.3	1.29	1.51	1.36667	0.0766667	0.0433333	1.47667	0.718352	-4.00535	-0.0151905	-3.20882	0.660855	1.53093e-05	0.960243	2.83413e-05	0.937351	2.8228e-05	0.988854	4.92282e-05
28717432	'AT1G76965'	mRNA	GO:0008150///biological_process	biological_process	biological_process	1.76	1.62	1.29	0.18	0.12	0.18	2.26	2.64	2.57	0	0	0	0	2.49	1.55667	0.16	1.38	1.26	1.01	0.15	0.1	0.15	1.77	2.08	2	0	0	0	0	1.95	1.21667	0.133333	0.641043	3.98133	-3.83091	8.50927	0.0719871	5.6848e-10	0.0288104	3.4167e-12	0.286614	1.28618e-09	0.0723812	7.97813e-12
28717438	'AT1G79985'	mRNA				54.85	51.83	55.2	57.78	59.01	57.54	50.91	56.18	50	47.21	49.63	45.55	47.4633	52.3633	53.96	58.11	43.06	40.37	43.07	47.93	48.55	47.41	39.88	44.43	38.82	40.61	42.6	39.04	40.75	41.0433	42.1667	47.9633	-0.078288	0.625342	-0.221517	0.82418	0.343426	1.74246e-18	0.00148838	3.70902e-23	0.727092	5.07665e-18	0.00525253	1.12768e-22
28717439	'AT1G80165'	mRNA				1860.55	1096.67	1404.37	967.39	1187.35	950.69	828.13	872.92	793.79	320.11	383.16	366.87	356.713	831.613	1453.86	1035.14	1460.67	854.23	1095.78	802.56	976.88	783.39	648.83	690.34	616.26	275.33	328.93	314.4	306.22	651.81	1136.89	854.277	-0.815466	1.16411	-1.46444	1.86891	2.36948e-05	1.66264e-11	3.39492e-14	2.85806e-19	0.000328464	3.97679e-11	3.65236e-13	8.04338e-19
28717513	'AT2G01379'	mRNA				238.92	184.55	206.36	4.43	6.18	3.33	280.31	283.5	279.83	2.64	1.65	3.21	2.5	281.213	209.943	4.64667	187.57	143.75	161.02	3.68	5.09	2.75	219.62	224.2	217.25	2.27	1.42	2.75	2.14667	220.357	164.113	3.84	0.389265	6.20892	-0.810155	7.46378	0.000323931	3.43499e-88	0.252355	1.91492e-78	0.00347257	2.29648e-87	0.423403	1.10916e-77
28717514	'CLE16'	mRNA	GO:0007275///multicellular organism development+++GO:0030154///cell differentiation+++GO:0045168///cell-cell signaling involved in cell fate commitment+++GO:0048731///system development	biological_process	developmental process+++multicellular organismal process+++cellular process+++signaling	0.16	0.16	0	0.89	1.32	1.31	0	0.08	0	1.45	1.26	0.92	1.21	0.0266667	0.106667	1.17333	0.12	0.12	0	0.74	1.08	1.08	0	0.06	0	1.24	1.08	0.79	1.03667	0.02	0.08	0.966667	-1.90547	-2.75944	0.0991275	-4.70823	0.356939	0.00188549	0.803756	0.000280012	0.741226	0.00301157	0.89307	0.000457882
28717584	'AT2G04621'	mRNA	GO:0008150///biological_process	biological_process	biological_process	10.74	11.96	8.24	7.92	8.07	6.4	9.35	9.41	9.72	2.59	7.72	9.4	6.57	9.49333	10.3133	7.46333	8.43	9.32	6.43	6.57	6.64	5.28	7.33	7.44	7.55	2.23	6.63	8.05	5.63667	7.44	8.06	6.16333	-0.164922	1.15351	-0.100413	1.1453	0.710686	0.00688313	0.834192	0.0173202	0.939707	0.0104963	0.903297	0.0245819
28717815	'AT2G07629'	mRNA				5.82	5.64	4.15	1.25	3.18	1.68	6.91	6.9	2.58	1.62	1.85	1.21	1.56	5.46333	5.20333	2.03667	4.57	4.39	3.24	1.04	2.62	1.38	5.42	5.45	2	1.39	1.59	1.04	1.34	4.29	4.06667	1.68	0.0428033	2.07276	-0.307037	2.47783	0.921315	1.05682e-05	0.617455	1.19275e-06	0.984507	1.9676e-05	0.777737	2.23994e-06
28717829	'AT2G07652'	mRNA				1.76	3.26	1.94	1.09	1.11	1.22	2.1	2.65	2.33	1.18	0.24	1.41	0.943333	2.36	2.32	1.14	1.39	2.54	1.51	0.91	0.91	1.01	1.64	2.09	1.81	1.02	0.2	1.21	0.81	1.84667	1.81333	0.943333	-0.00913291	1.74325	-0.196552	1.98635	0.984522	0.000522402	0.756414	0.000276092	0.999824	0.000872205	0.883738	0.000451674
28717841	'AT2G07718'	mRNA	GO:0015886///heme transport+++GO:0022904///respiratory electron transport chain+++GO:0055114///oxidation-reduction process	biological_process	localization+++metabolic process+++cellular process	9.41	10.23	9.41	9.7	10.36	9.53	9.45	8.99	9.96	11.51	11.81	13.02	12.1133	9.46667	9.68333	9.86333	7.39	7.97	7.34	8.05	8.52	7.85	7.4	7.11	7.74	9.9	10.14	11.16	10.4	7.41667	7.56667	8.14	-0.0671106	0.698883	0.370944	0.316703	0.371718	6.47491e-24	1.11884e-08	1.76031e-05	0.753181	2.13196e-23	7.93893e-08	3.0984e-05
28717843	'AT2G07779'	mRNA	GO:0008150///biological_process	biological_process	biological_process	6.67	7.8	7.64	3.64	3.89	2.76	7.3	9.42	8.14	2.73	2	1.89	2.20667	8.28667	7.37	3.43	5.23	6.08	5.96	3.02	3.2	2.27	5.72	7.45	6.32	2.35	1.72	1.62	1.89667	6.49667	5.75667	2.83	0.134857	1.82783	-0.561275	2.57955	0.437127	1.55172e-21	0.0273742	1.51723e-34	0.812998	4.86562e-21	0.0693584	5.58374e-34
28718249	'AT2G11225'	mRNA				7.35	6.49	8	8.9	8.09	7.96	9.56	8.31	8.24	7.1	7.27	5.05	6.47333	8.70333	7.28	8.31667	5.77	5.06	6.25	7.39	6.66	6.56	7.49	6.57	6.39	6.11	6.24	4.33	5.56	6.81667	5.69333	6.87	0.223068	0.530731	-0.286652	1.0958	0.307724	0.00929269	0.157075	3.3413e-07	0.69453	0.0139881	0.294543	6.44098e-07
28718259	'AT2G13463'	mRNA				0.17	0.17	0	3.59	2.34	0.9	0	0.17	0.18	2.37	2.88	2.73	2.66	0.116667	0.113333	2.27667	0.13	0.13	0	2.98	1.92	0.74	0	0.14	0.14	2.04	2.47	2.34	2.28333	0.0933333	0.0866667	1.88	-0.00611309	-3.60354	0.298813	-3.8557	0.997738	0.00250125	0.497988	0.000731962	0.999824	0.00395625	0.684296	0.00116265
28718288	'AT2G19960'	mRNA	GO:0008150///biological_process	biological_process	biological_process	0.77	1.29	1.54	7.49	8.55	7.39	0	0.81	0.99	6	5.87	6.15	6.00667	0.6	1.2	7.81	0.61	1.01	1.2	6.21	7.04	6.09	0	0.64	0.77	5.16	5.04	5.27	5.15667	0.47	0.94	6.44667	-1.17676	-1.72841	-0.32302	-2.52782	0.346327	0.00896013	0.418818	0.00545253	0.728887	0.0135097	0.604922	0.008105
28718298	'AT2G24195'	mRNA				25.14	25.96	34.7	1.85	2.58	1.86	20.24	31.22	27.13	1.91	1.11	2.45	1.82333	26.1967	28.6	2.09667	19.73	20.22	27.07	1.54	2.12	1.53	15.86	24.69	21.06	1.64	0.95	2.1	1.56333	20.5367	22.34	1.73	-0.136929	4.47054	-0.175552	4.56443	0.529504	1.25722e-34	0.790363	1.98021e-31	0.869249	4.96244e-34	0.89307	6.96809e-31
28718299	'AT2G24535'	mRNA				0	0.42	0.4	4.23	2.18	3.32	0.81	0.42	0.42	2.04	4.5	2.07	2.87	0.55	0.273333	3.24333	0	0.32	0.32	3.51	1.79	2.73	0.63	0.34	0.33	1.75	3.86	1.78	2.46333	0.433333	0.213333	2.67667	0.987912	-2.87556	-0.114787	-1.71634	0.580349	0.0202045	0.841357	0.0900073	0.890706	0.0293473	0.908504	0.117668
28718305	'AT2G25215'	mRNA				29.3	34.93	33.78	0.28	0.9	0.56	29.37	26.88	21.83	0	0	0	0	26.0267	32.67	0.58	23.01	27.21	26.36	0.23	0.74	0.46	23.01	21.25	16.95	0	0	0	0	20.4033	25.5267	0.476667	-0.359291	6.56126	-3.41589	9.67318	0.0833692	3.3658e-26	0.0753282	7.52498e-16	0.316357	1.15916e-25	0.162783	1.94443e-15
28718306	'AT2G25297'	mRNA				220.47	207.42	211.55	33.7	30.78	32.19	252.92	249.57	253.98	13.99	12	12.72	12.9033	252.157	213.147	32.2233	173.08	161.57	165.06	27.96	25.32	26.52	198.16	197.37	197.18	12.04	10.3	10.9	11.08	197.57	166.57	26.6	0.20775	3.44805	-1.24337	4.95498	0.00192497	2.95588e-282	1.00178e-11	0	0.016502	4.53965e-281	9.03662e-11	0
28718313	'AT2G28815'	mRNA	GO:0006412///translation	biological_process	metabolic process+++cellular process	0.54	0	0.27	3.39	3.75	3.1	0.82	0.42	0.84	3.91	3.11	3.98	3.66667	0.693333	0.27	3.41333	0.43	0	0.21	2.82	3.08	2.56	0.64	0.33	0.66	3.36	2.67	3.41	3.14667	0.543333	0.213333	2.82	1.31139	-2.92153	0.178689	-1.73209	0.197856	4.3163e-05	0.55077	0.000850516	0.545808	7.74972e-05	0.722001	0.00134472
28718331	'AT2G35965'	mRNA				10.06	6.58	11.91	0.29	0.44	0.74	7.37	8.19	7.92	0	0.86	0.28	0.38	7.82667	9.51667	0.49	7.9	5.13	9.3	0.24	0.37	0.61	5.78	6.48	6.15	0	0.74	0.24	0.326667	6.13667	7.44333	0.406667	-0.315626	4.99091	-0.295617	5.02642	0.261653	6.38907e-21	0.78541	1.08098e-17	0.634476	1.97713e-20	0.89307	2.9304e-17
28718337	'AT2G39375'	mRNA	GO:0008150///biological_process	biological_process	biological_process	0.58	0.76	0.96	6.28	6.65	5.5	1.18	0.6	0.38	5.39	5.96	5.57	5.64	0.72	0.766667	6.14333	0.46	0.59	0.75	5.21	5.47	4.53	0.92	0.47	0.29	4.64	5.11	4.78	4.84333	0.56	0.6	5.07	-0.100027	-2.34602	-0.0535006	-2.33648	0.833412	9.04699e-19	0.693707	2.20957e-16	0.947834	2.65913e-18	0.841903	5.80528e-16
28718358	'AT2G46765'	mRNA				38.12	29.15	39.57	18.41	21.64	20.4	51.21	42.85	41.99	19.01	19.71	21.51	20.0767	45.35	35.6133	20.15	29.93	22.7	30.87	15.28	17.8	16.81	40.12	33.89	32.6	16.35	16.92	18.43	17.2333	35.5367	27.8333	16.63	0.317615	1.53539	0.072404	1.83629	0.172285	9.22597e-10	0.788975	5.86956e-15	0.504446	2.07263e-09	0.89307	1.48258e-14
28718363	'AT2G47885'	mRNA				2.48	4.07	5.39	40.71	15.84	22.43	4.79	0	7.51	5.93	31.47	52.07	29.8233	4.1	3.98	26.3267	1.95	3.17	4.2	33.77	13.03	18.48	3.75	0	5.83	5.1	27.02	44.62	25.58	3.19333	3.10667	21.76	0.879781	-3.23122	0.264325	-2.55413	0.72345	0.0282459	0.715479	0.0603081	0.939707	0.0403	0.857505	0.0804695
28718757	'AT3G04443'	mRNA	GO:0008150///biological_process	biological_process	biological_process	0.1	0.1	0.17	1.69	1.32	1.55	0.08	0.17	0.06	1.65	2.35	2.02	2.00667	0.103333	0.123333	1.52	0.08	0.08	0.13	1.4	1.09	1.27	0.06	0.13	0.05	1.42	2.02	1.73	1.72333	0.08	0.0966667	1.25333	-0.814048	-3.01145	0.476542	-4.24845	0.530273	3.74597e-06	0.0741588	9.47662e-08	0.869249	7.15944e-06	0.160755	1.87377e-07
28718790	'AT3G04854'	mRNA				0	0.38	0	1.82	0.85	1.55	0.37	0.19	0.19	0.41	0.68	1.76	0.95	0.25	0.126667	1.40667	0	0.29	0	1.51	0.7	1.27	0.29	0.15	0.15	0.35	0.59	1.51	0.816667	0.196667	0.0966667	1.16	0.986221	-2.78201	-0.490387	-1.24588	0.592712	0.0275123	0.451727	0.257039	0.897345	0.0392993	0.638668	0.312347
28718835	'AT3G05365'	mRNA				3.49	2.04	4	0.65	1.25	1.03	2.76	2.48	2.61	0.89	0.21	0.73	0.61	2.61667	3.17667	0.976667	2.74	1.59	3.12	0.54	1.03	0.85	2.16	1.96	2.02	0.76	0.18	0.62	0.52	2.04667	2.48333	0.806667	-0.146862	2.26056	-0.529738	2.69911	0.731867	4.19759e-06	0.447815	8.21357e-07	0.939707	8.00099e-06	0.634937	1.55675e-06
28718918	'AT3G06435'	mRNA	GO:0071456///cellular response to hypoxia	biological_process	response to stimulus+++cellular process	0	0.23	0	0.83	0.58	0.82	0.17	0.13	0.06	0.68	1.01	0.92	0.87	0.12	0.0766667	0.743333	0	0.18	0	0.69	0.48	0.67	0.13	0.1	0.04	0.59	0.86	0.79	0.746667	0.09	0.06	0.613333	0.572356	-2.51883	0.31328	-2.20217	0.69705	0.00662848	0.448785	0.00431495	0.939707	0.0101262	0.635655	0.0064711
28718981	'AT3G07255'	mRNA	GO:0007165///signal transduction+++GO:0045892///negative regulation of transcription, DNA-templated	biological_process	regulation of biological process+++response to stimulus+++signaling+++cellular process+++biological regulation+++metabolic process+++negative regulation of biological process	5.62	5.52	6.11	0.2	0.13	0.2	5.15	6.41	6.01	0.13	0.13	0.19	0.15	5.85667	5.75	0.176667	4.42	4.3	4.77	0.16	0.11	0.16	4.04	5.07	4.67	0.11	0.11	0.16	0.126667	4.59333	4.49667	0.143333	-0.00858599	5.75295	-0.166594	5.96616	0.968552	2.96768e-25	0.87909	4.35861e-24	0.999824	1.00317e-24	0.934223	1.34895e-23
28719265	'AT3G12833'	mRNA	GO:0008150///biological_process	biological_process	biological_process	2.6	1.97	1.74	1.56	1.41	0.99	2.62	1.11	1.79	0.72	0.72	0.56	0.666667	1.84	2.10333	1.32	2.04	1.54	1.36	1.29	1.16	0.82	2.05	0.88	1.39	0.62	0.62	0.48	0.573333	1.44	1.64667	1.09	-0.225643	1.39634	-0.913851	2.14	0.602911	0.000699334	0.0782304	2.48136e-05	0.903363	0.00115592	0.167991	4.32618e-05
28719274	'AT3G15534'	mRNA	GO:0008150///biological_process	biological_process	biological_process	15.82	17.21	14.96	4.04	5.12	2.88	12.95	7.84	8.77	3.6	2.31	1.96	2.62333	9.85333	15.9967	4.01333	12.42	13.41	11.67	3.35	4.21	2.37	10.14	6.2	6.81	3.1	1.98	1.68	2.25333	7.71667	12.5	3.31	-0.72974	2.71551	-0.536976	2.57792	0.00318579	1.11552e-24	0.19701	1.13642e-13	0.0251485	3.73517e-24	0.351465	2.76712e-13
28719291	'AT3G19660'	mRNA	GO:0008150///biological_process	biological_process	biological_process	33.4	28.55	31.7	15.95	18.05	15.35	35.2	26.89	28.35	7.85	6.66	8.75	7.75333	30.1467	31.2167	16.45	26.22	22.24	24.74	13.23	14.85	12.65	27.58	21.27	22.01	6.76	5.72	7.5	6.66	23.62	24.4	13.5767	-0.0838787	1.64832	-1.00917	2.62921	0.462035	2.27963e-52	4.4626e-12	9.11814e-79	0.833421	1.10764e-51	4.14476e-11	5.29543e-78
28719294	'AT3G21305'	mRNA				483.42	404.29	442.46	38.63	38.41	40.55	463.57	475.11	448.76	8.99	3.52	6.84	6.45	462.48	443.39	39.1967	379.52	314.91	345.24	32.05	31.6	33.41	363.2	375.74	348.4	7.73	3.02	5.87	5.54	362.447	346.557	32.3533	0.0268644	4.22017	-2.53748	6.8404	0.700486	0	6.02929e-21	1.13928e-256	0.939707	0	9.08201e-20	1.52965e-255
28719301	'AT3G22125'	mRNA	GO:0008150///biological_process	biological_process	biological_process	0	0	0	0.54	0.48	0.68	0	0	0	0.51	0.19	0.96	0.553333	0	0	0.566667	0	0	0	0.45	0.39	0.56	0	0	0	0.44	0.16	0.82	0.473333	0	0	0.466667		-5.90433	0.0245921	-5.88102		4.20717e-06	0.954642	8.5549e-06		8.01856e-06	0.984934	1.53225e-05
28719307	'AT3G23123'	mRNA				20.78	17.34	23.74	0	0	3.09	30.25	18.11	21.11	0	0	0	0	23.1567	20.62	1.03	16.32	13.51	18.53	0	0	2.55	23.7	14.32	16.38	0	0	0	0	18.1333	16.12	0.85	0.169678	4.92623	-0.934966	6.08606	0.823169	0.000491686	0.818766	1.53558e-05	0.943187	0.000822924	0.89307	2.71132e-05
28719318	'AT3G25493'	mRNA	GO:0008150///biological_process	biological_process	biological_process	36.69	47.53	54.48	2.29	1.89	2.72	36.71	37.41	35.27	0.28	0	0.82	0.366667	36.4633	46.2333	2.3	28.8	37.03	42.51	1.9	1.56	2.24	28.76	29.59	27.38	0.24	0	0.7	0.313333	28.5767	36.1133	1.9	-0.373128	5.11582	-2.8487	7.64589	0.0440108	6.09839e-47	0.0099499	3.62677e-19	0.20166	2.79318e-46	0.0287936	1.0178e-18
28719322	'AT3G26395'	mRNA				4.28	1.94	6.13	36.45	29.39	31.53	4.69	4.47	7.36	37.47	38.13	35.19	36.93	5.50667	4.11667	32.4567	3.36	1.51	4.78	30.24	24.18	25.98	3.68	3.54	5.72	32.23	32.73	30.16	31.7067	4.31333	3.21667	26.8	0.377254	-2.25824	0.262232	-2.08723	0.515229	1.56915e-09	0.146745	2.57717e-10	0.866329	3.49758e-09	0.27901	5.65275e-10
28719330	'AT3G28335'	mRNA	GO:0008150///biological_process	biological_process	biological_process	1.41	6.52	3.48	0.53	0.54	1.06	6.2	7.45	3.64	0	0	0.51	0.17	5.76333	3.80333	0.71	1.11	5.08	2.72	0.44	0.44	0.87	4.86	5.89	2.83	0	0	0.44	0.146667	4.52667	2.97	0.583333	0.576111	3.12533	-1.86919	5.62523	0.419751	0.00275184	0.350867	2.71288e-05	0.798436	0.00433979	0.533725	4.71783e-05
28719339	'AT3G29631'	mRNA				0	0.47	0.46	13.49	20.02	14.57	0.45	0.48	0.48	14.98	15.37	25.05	18.4667	0.47	0.31	16.0267	0	0.37	0.36	11.19	16.47	12.01	0.36	0.38	0.37	12.89	13.2	21.47	15.8533	0.37	0.243333	13.2233	0.574635	-4.98472	0.283413	-4.6362	0.76314	4.07489e-06	0.299079	2.86804e-07	0.939707	7.77319e-06	0.478976	5.55459e-07
28719368	'AT3G44006'	mRNA	GO:0008150///biological_process	biological_process	biological_process	0.57	1.35	0.57	3.44	3.48	4.61	0	0	0	0	0	0	0	0	0.83	3.84333	0.45	1.05	0.44	2.85	2.87	3.8	0	0	0	0	0	0	0	0	0.646667	3.17333	-4.56866	-1.4975	-7.15286		0.00347342	0.00928715	9.78886e-09		0.0270055	0.0139807	6.99564e-08
28719386	'AT3G46845'	mRNA				25.45	20.81	20.76	8.83	9.75	7.53	20.59	24.27	22.33	10.02	9.8	8.42	9.41333	22.3967	22.34	8.70333	19.98	16.21	16.2	7.32	8.02	6.21	16.13	19.19	17.33	8.62	8.41	7.21	8.08	17.55	17.4633	7.18333	-0.0316567	2.08183	0.188807	1.91719	0.846505	4.59066e-30	0.383514	9.9859e-27	0.953999	1.68765e-29	0.567258	3.24357e-26
28719394	'AT3G49730'	mRNA				0.11	0.09	0.04	0.91	0.75	0.95	0.07	0.1	0.14	0.92	0.87	1.07	0.953333	0.103333	0.08	0.87	0.09	0.07	0.03	0.76	0.62	0.78	0.06	0.08	0.11	0.79	0.75	0.91	0.816667	0.0833333	0.0633333	0.72	0.438297	-2.92492	0.205185	-2.63554	0.614563	3.12049e-08	0.357351	1.5928e-08	0.91045	6.58267e-08	0.540221	3.26425e-08
28719399	'AT3G52520'	mRNA	GO:0008150///biological_process	biological_process	biological_process	57.43	67.24	59.43	8.12	7	7.8	84.39	81.48	74.04	4.76	3.46	3.51	3.91	79.97	61.3667	7.64	45.09	52.38	46.37	6.73	5.76	6.42	66.12	64.43	57.48	4.09	2.97	3.01	3.35667	62.6767	47.9467	6.30333	0.348935	3.72909	-0.892067	5.02583	4.13603e-06	2.27163e-275	4.57583e-06	0	6.51532e-05	3.41008e-274	2.43456e-05	0
28719408	'AT3G57450'	mRNA	GO:0008150///biological_process	biological_process	biological_process	51.68	46.11	49.91	32.4	33.51	32.72	75.9	71.7	72.16	20.03	18.11	18.39	18.8433	73.2533	49.2333	32.8767	40.57	35.92	38.94	26.88	27.57	26.96	59.47	56.7	56.02	17.22	15.55	15.76	16.1767	57.3967	38.4767	27.1367	0.539204	1.30687	-0.728513	2.63028	1.13436e-17	1.45454e-87	2.01998e-21	1.89371e-296	6.3106e-16	9.68899e-87	3.10451e-20	2.93251e-295
28719419	'AT3G60415'	mRNA	GO:0008150///biological_process	biological_process	biological_process	115.51	111.59	116.93	137.41	128.78	135.82	184.82	176.18	185.06	91.14	94.46	86.94	90.8467	182.02	114.677	134.003	90.69	86.92	91.23	114	105.96	111.92	144.8	139.33	143.67	78.39	81.09	74.51	77.9967	142.6	89.6133	110.627	0.632178	0.497962	-0.485882	1.67171	5.59299e-30	5.73349e-19	9.86041e-18	1.55803e-174	6.49648e-28	1.69314e-18	1.28051e-16	1.53921e-173
28719430	'AT4G00300'	mRNA				89.64	88.03	89.7	52.76	54.86	51.02	90.24	91.55	90.77	44.63	43.47	45.91	44.67	90.8533	89.1233	52.88	70.37	68.57	69.99	43.77	45.14	42.04	70.7	72.4	70.47	38.39	37.32	39.35	38.3533	71.19	69.6433	43.65	-0.00641845	1.47741	-0.168704	1.69543	0.896912	2.45676e-188	0.00300168	9.8187e-195	0.974143	2.70997e-187	0.00986786	1.06403e-193
28719435	'AT4G01400'	mRNA	GO:0000373///Group II intron splicing+++GO:0000963///mitochondrial RNA processing+++GO:0032981///mitochondrial respiratory chain complex I assembly	biological_process	metabolic process+++cellular process+++cellular component organization or biogenesis	0	0.2	0.32	1.17	1.23	1.42	0.06	0.07	0.07	0.62	0.81	0.9	0.776667	0.0666667	0.173333	1.27333	0	0.15	0.25	0.97	1.01	1.17	0.05	0.05	0.05	0.53	0.69	0.77	0.663333	0.05	0.133333	1.05	-1.42529	-2.16108	-0.644407	-2.88545	0.315373	0.00142529	0.0967599	0.00420188	0.703116	0.0022969	0.200053	0.00631189
28719924	'AT4G07455'	mRNA	GO:0008150///biological_process	biological_process	biological_process	0	2.06	0.98	14.19	15.88	17.99	0	0	0	29.76	17.12	36.77	27.8833	0	1.01333	16.02	0	1.6	0.77	11.77	13.06	14.82	0	0	0	25.6	14.7	31.51	23.9367	0	0.79	13.2167	-2.45451	-3.29096	0.883982	-6.57123	0.332844	0.000703868	0.0122549	1.67036e-07	0.720629	0.00116307	0.0344553	3.26183e-07
28720071	'AT4G09435'	mRNA				0.07	0.15	0.22	2.71	2.79	3.49	0.51	0.59	0.45	2.38	2.95	2.46	2.59667	0.516667	0.146667	2.99667	0.06	0.11	0.17	2.25	2.29	2.87	0.4	0.47	0.35	2.05	2.53	2.11	2.23	0.406667	0.113333	2.47	1.79891	-3.65777	-0.130042	-1.67357	0.0470562	4.63082e-08	0.6005	0.00014565	0.211833	9.6933e-08	0.761935	0.000242754
28720122	'AT4G11547'	mRNA	GO:0008150///biological_process	biological_process	biological_process	0	0.39	0.77	2.49	3.22	1.11	0	0	0	1.25	1.28	1.73	1.42	0	0.386667	2.27333	0	0.31	0.6	2.07	2.65	0.92	0	0	0	1.08	1.1	1.48	1.22	0	0.303333	1.88	-2.45285	-2.33482	-0.696878	-4.03373	0.333399	0.0293546	0.253289	0.00857346	0.720629	0.0418193	0.424561	0.0125091
28720123	'AT4G12495'	mRNA	GO:0008150///biological_process	biological_process	biological_process	40.36	34.65	15.36	132.21	156.43	106.58	58.41	47.54	51.37	104.58	93.5	94.45	97.51	52.44	30.1233	131.74	31.68	26.99	11.99	109.68	128.7	87.83	45.77	37.59	39.88	89.95	80.26	80.94	83.7167	41.08	23.5533	108.737	0.841748	-1.50207	-0.356009	-0.248317	0.0488936	9.11291e-06	0.0979708	0.391584	0.218476	1.70229e-05	0.202083	0.459163
28720138	'AT4G16857'	mRNA	GO:0008150///biological_process	biological_process	biological_process	0.17	0.15	0.31	1.04	1.91	0.93	0.09	0.36	0.18	1.63	1.95	1.55	1.71	0.21	0.21	1.29333	0.14	0.12	0.24	0.86	1.58	0.77	0.07	0.28	0.14	1.4	1.68	1.33	1.47	0.163333	0.166667	1.07	-0.197488	-1.75877	0.501942	-2.40556	0.859392	0.014258	0.18863	0.000571518	0.960331	0.0210354	0.340002	0.000915098
28720140	'AT4G16957'	mRNA				6.28	5.66	7.51	16.42	17.74	18.41	7.17	6.8	7.22	18.47	19.04	18.07	18.5267	7.06333	6.48333	17.5233	4.93	4.41	5.86	13.62	14.6	15.17	5.62	5.38	5.6	15.89	16.35	15.49	15.91	5.53333	5.06667	14.4633	0.0892023	-0.710568	0.155373	-0.721011	0.624691	5.454e-07	0.109015	9.80264e-08	0.916953	1.08733e-06	0.220248	1.93632e-07
28720150	'AT4G19975'	mRNA	GO:0071555///cell wall organization	biological_process	cellular process+++cellular component organization or biogenesis	24.92	27.17	22.78	3.22	2.99	3.31	18.34	21.27	19.92	2.05	1.98	1.34	1.79	19.8433	24.9567	3.17333	19.57	21.16	17.77	2.67	2.46	2.72	14.37	16.82	15.46	1.76	1.7	1.14	1.53333	15.55	19.5	2.61667	-0.365224	3.70026	-0.750134	4.14135	0.00188522	2.59488e-117	0.0109682	5.54339e-94	0.0161875	2.06182e-116	0.0313354	3.60649e-93
28720166	'AT4G22035'	mRNA	GO:0008150///biological_process	biological_process	biological_process	0.4	0.61	1.12	0	0	0	1.12	0.83	0.31	0	0	0	0	0.753333	0.71	0	0.32	0.48	0.87	0	0	0	0.88	0.66	0.24	0	0	0	0	0.593333	0.556667	0	0.0580778	6.37443		6.45984	0.933134	3.30493e-06		2.53419e-06	0.990685	6.33468e-06		4.67535e-06
28720168	'AT4G22467'	mRNA	GO:0008150///biological_process	biological_process	biological_process	2.76	2.82	3.35	4.02	2.45	2.38	1.76	0.5	1.99	0.61	0.44	0.4	0.483333	1.41667	2.97667	2.95	2.16	2.2	2.61	3.33	2.01	1.96	1.38	0.4	1.55	0.52	0.38	0.34	0.413333	1.11	2.32333	2.43333	-1.14488	0.733677	-2.59015	2.23352	0.00428636	0.0131131	3.31493e-09	6.80299e-05	0.0324431	0.0194259	2.45703e-08	0.000115583
28720173	'AT4G22755'	mRNA	GO:0008610///lipid biosynthetic process+++GO:0016126///sterol biosynthetic process	biological_process	metabolic process	19.26	20.23	20.68	10.53	7.01	6.98	13.83	16.49	16.16	7.9	8.27	9.74	8.63667	15.4933	20.0567	8.17333	15.12	15.76	16.14	8.74	5.76	5.75	10.83	13.04	12.54	6.79	7.1	8.35	7.41333	12.1367	15.6733	6.75	-0.407402	2.01759	0.153257	1.51258	0.00171323	1.94518e-42	0.3946	3.58889e-24	0.014886	8.46778e-42	0.578834	1.11246e-23
28720182	'AT4G25707'	mRNA	GO:0008150///biological_process	biological_process	biological_process	5.62	3.35	2.8	4.33	4.09	4.4	3.97	3.35	3.4	5.63	3.95	4.77	4.78333	3.57333	3.92333	4.27333	4.41	2.61	2.18	3.59	3.36	3.62	3.11	2.65	2.64	4.84	3.39	4.08	4.10333	2.8	3.06667	3.52333	-0.165006	0.619465	0.228647	0.28185	0.585549	0.0208193	0.309973	0.273242	0.893819	0.0301903	0.491757	0.330935
28720184	'AT4G26415'	mRNA				0	0	0.08	0.25	0.52	0.83	0.08	0.26	0.09	0.62	0.62	0.43	0.556667	0.143333	0.0266667	0.533333	0	0	0.07	0.21	0.42	0.69	0.07	0.2	0.07	0.54	0.53	0.37	0.48	0.113333	0.0233333	0.44	2.21457	-3.41698	0.13844	-1.28823	0.243014	0.0181287	0.822476	0.174928	0.611292	0.0264881	0.895026	0.219331
28720188	'AT4G28755'	mRNA				111.3	123.43	146.19	3400.54	2894.76	2781.62	154.99	176.35	98.33	3201.18	3095.74	3151.17	3149.36	143.223	126.973	3025.64	87.38	96.15	114.07	2821.13	2381.65	2292.14	121.43	139.46	76.34	2753.45	2657.6	2700.48	2703.84	112.41	99.2	2498.31	0.150577	-3.88947	0.138584	-3.82253	0.530798	8.92687e-200	0.177266	1.42304e-85	0.869249	1.0286e-198	0.324124	8.71968e-85
28720193	'AT4G31354'	mRNA	GO:0008150///biological_process	biological_process	biological_process	21.19	26.32	18.71	47.17	54.57	55.27	18.39	22.16	27.65	47.2	39.13	56.6	47.6433	22.7333	22.0733	52.3367	16.64	20.5	14.6	39.14	44.9	45.54	14.41	17.52	21.47	40.6	33.59	48.5	40.8967	17.8	17.2467	43.1933	-0.0310115	-0.524963	-0.0547057	-0.444859	0.907847	0.0112384	0.727569	0.038368	0.979578	0.0167767	0.863819	0.0525122
28720195	'FLP1'	mRNA	GO:0009909///regulation of flower development+++GO:0010228///vegetative to reproductive phase transition of meristem	biological_process	reproduction+++developmental process+++regulation of biological process+++reproductive process+++multicellular organismal process+++biological regulation	0.74	3.04	0.73	12.19	10.12	12.22	0.72	0	2.29	7.93	9.36	6.42	7.90333	1.00333	1.50333	11.51	0.58	2.37	0.57	10.11	8.32	10.07	0.56	0	1.78	6.82	8.03	5.5	6.78333	0.78	1.17333	9.5	-0.601295	-2.24493	-0.467529	-2.31862	0.673582	0.00340623	0.267122	0.013594	0.939707	0.00533426	0.441422	0.0194763
28720203	'AT4G34139'	mRNA				1.32	1.33	1.75	0.69	0.29	0.14	1.15	0.77	0.79	0.56	0.28	0.28	0.373333	0.903333	1.46667	0.373333	1.04	1.03	1.37	0.58	0.24	0.12	0.9	0.61	0.62	0.48	0.24	0.24	0.32	0.71	1.14667	0.313333	-0.787571	2.70917	0.0280681	1.94834	0.26431	0.000558492	0.979511	0.0301135	0.637962	0.000930834	0.995053	0.041665
28720437	'AT5G02065'	mRNA				0.21	1	0.56	2.67	2.3	2	0.56	0.57	0.45	2.52	2.69	2.28	2.49667	0.526667	0.59	2.32333	0.17	0.78	0.44	2.22	1.9	1.65	0.44	0.45	0.35	2.17	2.31	1.95	2.14333	0.413333	0.463333	1.92333	-0.197809	-1.25205	0.175007	-1.56969	0.7124	0.000565151	0.402132	4.47183e-06	0.939707	0.000941503	0.586691	8.14453e-06
28720553	'AT5G03355'	mRNA	GO:0008150///biological_process	biological_process	biological_process	0.04	0	0	5.83	6.68	7.71	0.04	0	0.04	3.75	3.78	3.71	3.74667	0.0266667	0.0133333	6.74	0.03	0	0	4.83	5.49	6.36	0.03	0	0.03	3.22	3.25	3.18	3.21667	0.02	0.01	5.56	0.879779	-8.03462	-0.771764	-6.32053	0.723515	1.55897e-11	2.26764e-07	1.4674e-09	0.939707	3.7333e-11	1.40073e-06	3.12809e-09
28720565	'AT5G03550'	mRNA	GO:0008150///biological_process	biological_process	biological_process	11	8.7	9.75	4.9	4.46	3.82	8.61	8.51	9.88	2.62	1.2	1.19	1.67	9	9.81667	4.39333	8.63	6.77	7.61	4.06	3.67	3.15	6.75	6.73	7.67	2.26	1.03	1.02	1.43667	7.05	7.67	3.62667	-0.160419	1.88175	-1.32127	3.0985	0.493302	5.40746e-14	0.000703348	8.74432e-21	0.855629	1.40095e-13	0.00264588	2.53715e-20
28720712	'AT5G05300'	mRNA	GO:0009651///response to salt stress+++GO:0042542///response to hydrogen peroxide+++GO:0042742///defense response to bacterium+++GO:0045088///regulation of innate immune response	biological_process	response to stimulus+++multi-organism process+++regulation of biological process+++immune system process+++biological regulation	25.29	23.78	26.6	14.4	14.83	13.31	34.45	37.15	36.04	5.13	5.15	4.35	4.87667	35.88	25.2233	14.18	19.86	18.52	20.76	11.94	12.2	10.97	26.99	29.38	27.98	4.41	4.42	3.73	4.18667	28.1167	19.7133	11.7033	0.473695	1.5528	-1.46453	3.54677	0.000441753	1.63103e-24	2.06172e-11	1.55721e-84	0.00455989	5.4447e-24	1.8143e-10	9.44933e-84
28721089	'AT5G09315'	mRNA				0	0	0.18	5.24	5.29	4.67	0.26	0	0.27	4.14	4.97	4.69	4.6	0.176667	0.06	5.06667	0	0	0.14	4.35	4.35	3.85	0.21	0	0.21	3.56	4.26	4.02	3.94667	0.14	0.0466667	4.18333	1.56856	-5.70914	-0.0647385	-4.01389	0.369069	6.59608e-08	0.754017	9.40537e-10	0.749926	1.37207e-07	0.882111	2.02129e-09
28721151	'AT5G11975'	mRNA				134.83	76.74	103.02	59.6	78.68	59.21	120.57	92.07	120.49	58.86	64.33	29.94	51.0433	111.043	104.863	65.83	105.85	59.77	80.38	49.44	64.73	48.79	94.47	72.81	93.54	50.63	55.22	25.65	43.8333	86.94	82	54.32	0.0536983	1.38085	-0.298152	1.78877	0.782838	1.47654e-12	0.394862	2.19755e-16	0.939707	3.64972e-12	0.579125	5.77439e-16
28721155	'AT5G14285'	mRNA				17.99	18.53	17.13	15.85	15.02	17.17	16.33	16.05	15.95	13.24	14.77	13.15	13.72	16.11	17.8833	16.0133	14.12	14.43	13.36	13.15	12.36	14.15	12.79	12.69	12.39	11.39	12.68	11.27	11.78	12.6233	13.97	13.22	-0.184649	0.882344	-0.148215	0.901667	0.176967	4.07912e-12	0.250549	5.5156e-11	0.512244	9.9595e-12	0.421187	1.24033e-10
28721158	'AT5G14895'	mRNA				0.22	0.77	0.44	0.08	0.17	0.17	0.22	0.11	0.22	0.08	0	0.08	0.0533333	0.183333	0.476667	0.14	0.17	0.6	0.34	0.07	0.14	0.14	0.17	0.09	0.17	0.07	0	0.07	0.0466667	0.143333	0.37	0.116667	-1.39083	2.50354	-1.29565	2.46346	0.196922	0.014712	0.445468	0.129682	0.544388	0.021682	0.632731	0.165672
28721161	'AT5G15537'	mRNA				1.14	1.05	0.95	3.42	3.49	3.03	1	1.02	0.41	2.94	3.03	2.62	2.86333	0.81	1.04667	3.31333	0.9	0.82	0.74	2.84	2.87	2.5	0.78	0.8	0.32	2.53	2.6	2.25	2.46	0.633333	0.82	2.73667	-0.377103	-0.961098	-0.13535	-1.14821	0.380637	0.000614517	0.487625	0.000439766	0.761058	0.00102042	0.67421	0.000709689
28721166	'RTFL18'	mRNA	GO:0048367///shoot system development+++GO:0090437///socket cell differentiation	biological_process	developmental process+++multicellular organismal process+++cellular process	0	0	0	4.76	3.49	4.51	0	0	0	4.6	4.42	3.32	4.11333	0	0	4.25333	0	0	0	3.95	2.87	3.72	0	0	0	3.96	3.8	2.85	3.53667	0	0	3.51333		-5.31906	0.0273963	-5.30046		6.09366e-05	0.950432	6.96182e-05		0.000108364	0.982071	0.000118153
28721172	'SAUR24'	mRNA	GO:0007275///multicellular organism development+++GO:0009733///response to auxin+++GO:0009734///auxin-activated signaling pathway+++GO:0040008///regulation of growth	biological_process	developmental process+++multicellular organismal process+++response to stimulus+++regulation of biological process+++signaling+++cellular process+++biological regulation+++growth	0	0	0	1.75	2.66	1.94	0.23	0	0.24	2.55	1.71	1.35	1.87	0.156667	0	2.11667	0	0	0	1.45	2.19	1.59	0.18	0	0.19	2.19	1.47	1.16	1.60667	0.123333	0	1.74333	1.84037	-4.90406	-0.0976902	-2.90465	0.53497	0.000358354	0.852752	0.0191507	0.869656	0.000605305	0.9167	0.0270416
28721188	'AT5G22796'	mRNA	GO:0008150///biological_process	biological_process	biological_process	0.5	0	0.25	2.09	2.7	2.1	0.5	0.26	0.52	2.4	1.68	2.76	2.28	0.426667	0.25	2.29667	0.39	0	0.2	1.73	2.22	1.73	0.39	0.21	0.4	2.06	1.44	2.36	1.95333	0.333333	0.196667	1.89333	0.726797	-2.46232	0.0659044	-1.74461	0.638601	0.0194048	0.896313	0.0505825	0.924838	0.0282549	0.944967	0.068207
28721204	'AT5G27765'	mRNA				28.8	29.54	33.07	2.51	1.02	3.52	32.08	45.17	35.93	0.48	0	0	0.16	37.7267	30.47	2.35	22.61	23.01	25.8	2.08	0.84	2.9	25.14	35.72	27.89	0.41	0	0	0.136667	29.5833	23.8067	1.94	0.270735	4.4037	-3.67653	8.40666	0.283715	3.14347e-21	0.0155937	2.91221e-12	0.664864	9.7897e-21	0.0425667	6.8161e-12
28721220	'AT5G36907'	mRNA	GO:0008150///biological_process	biological_process	biological_process	9.08	4.74	6.14	2.6	2.82	4.85	4.91	5.6	5.84	2.16	1.64	3.23	2.34333	5.45	6.65333	3.42333	7.13	3.69	4.79	2.15	2.32	3.99	3.85	4.43	4.54	1.86	1.4	2.77	2.01	4.27333	5.20333	2.82	-0.325891	1.68073	-0.470177	1.88152	0.378156	1.16486e-05	0.316098	7.63611e-06	0.759042	2.16325e-05	0.498269	1.37127e-05
28721231	'AT5G38747'	mRNA				1.55	0.86	1.85	0.43	0.32	0.32	1.14	1.45	2.34	0	0	0	0	1.64333	1.42	0.356667	1.22	0.67	1.44	0.35	0.27	0.27	0.89	1.15	1.82	0	0	0	0	1.28667	1.11	0.296667	0.171368	2.7081	-4.15279	7.08851	0.757412	0.000107267	0.01193	5.04389e-08	0.939707	0.000187624	0.0336886	1.01109e-07
28721232	'AT5G38865'	mRNA				1.06	0.59	0.28	20.43	19.26	16.24	1.27	0.54	0.47	32.75	39.47	36.27	36.1633	0.76	0.643333	18.6433	0.84	0.46	0.22	16.95	15.85	13.38	1	0.43	0.37	28.17	33.89	31.09	31.05	0.6	0.506667	15.3933	0.404228	-4.02957	0.919728	-4.48796	0.63055	2.95858e-18	3.94114e-12	4.31173e-30	0.920129	8.56982e-18	3.6682e-11	1.48272e-29
28721237	'AT5G40970'	mRNA	GO:0008150///biological_process	biological_process	biological_process	0.75	0.58	1.02	4.26	4.89	3.88	1.53	1.32	1.24	6.06	4.75	4.61	5.14	1.36333	0.783333	4.34333	0.59	0.45	0.8	3.53	4.03	3.19	1.2	1.04	0.96	5.22	4.08	3.95	4.41667	1.06667	0.613333	3.58333	0.787177	-1.78833	0.318648	-1.26459	0.0700384	4.15112e-08	0.0788368	2.88922e-06	0.281604	8.71411e-08	0.16915	5.31647e-06
28721244	'AT5G43068'	mRNA	GO:0071323///cellular response to chitin	biological_process	response to stimulus+++cellular process	0.99	1.35	0.99	0.75	0	0.25	2.63	3.43	1.37	0	0	0	0	2.47667	1.11	0.333333	0.78	1.05	0.77	0.62	0	0.21	2.06	2.71	1.06	0	0	0	0	1.94333	0.866667	0.276667	1.1304	2.44637	-2.83076	6.4622	0.154622	0.0354369	0.222548	2.14583e-06	0.470589	0.0499821	0.385077	3.97191e-06
28721249	'AT5G44567'	mRNA	GO:0008150///biological_process	biological_process	biological_process	49.23	51.92	59.18	32.93	32.95	25.69	64.7	58.15	60.07	13.14	10.7	10.11	11.3167	60.9733	53.4433	30.5233	38.65	40.44	46.18	27.32	27.11	21.17	50.69	45.99	46.64	11.3	9.19	8.66	9.71667	47.7733	41.7567	25.2	0.156438	1.52738	-1.35415	3.09344	0.23947	5.10342e-26	1.42568e-11	7.75617e-73	0.606929	1.75072e-25	1.26934e-10	4.31463e-72
28721250	'AT5G45115'	mRNA	GO:0009658///chloroplast organization+++GO:0032502///developmental process	biological_process	cellular process+++cellular component organization or biogenesis+++developmental process	0	0	0	2.61	1.78	2.03	0.15	0	0	3.12	2.79	3.1	3.00333	0.05	0	2.14	0	0	0	2.17	1.47	1.67	0.12	0	0	2.68	2.39	2.66	2.57667	0.04	0	1.77	0.952544	-5.48882	0.557306	-5.03798	0.81542	2.8683e-05	0.14087	7.31531e-05	0.939707	5.21341e-05	0.270228	0.00012396
28721261	'AT5G50660'	mRNA	GO:0008150///biological_process	biological_process	biological_process	8.32	5.73	7.84	2.77	0.94	1.49	3.67	5.83	4.56	2.51	1.99	1.25	1.91667	4.68667	7.29667	1.73333	6.53	4.46	6.12	2.3	0.77	1.23	2.88	4.61	3.54	2.16	1.71	1.07	1.64667	3.67667	5.70333	1.43333	-0.675877	2.79168	0.220766	1.95095	0.0671348	4.68574e-11	0.705953	2.28615e-05	0.273666	1.10334e-10	0.851481	3.99602e-05
28721262	'AT5G51465'	mRNA				97.93	95.89	99.5	53.22	49.51	46.33	165.32	160.88	153.28	20.52	20.18	18.51	19.7367	159.827	97.7733	49.6867	76.88	74.69	77.63	44.16	40.74	38.18	129.53	127.23	119	17.65	17.32	15.86	16.9433	125.253	76.4	41.0267	0.675248	1.69612	-1.25643	3.68342	2.92727e-16	3.80481e-69	4.76179e-20	6.66145e-243	1.46989e-14	2.19263e-68	6.86643e-19	8.56607e-242
28721263	'AT5G51585'	mRNA				0	0	0	4.82	3.08	1.47	0.37	0.4	0	3.74	5.09	8.36	5.73	0.256667	0	3.12333	0	0	0	4	2.54	1.21	0.29	0.32	0	3.22	4.37	7.16	4.91667	0.203333	0	2.58333	2.85214	-5.75563	0.95677	-3.80787	0.211915	1.19813e-05	0.0139047	4.66226e-06	0.567216	2.22315e-05	0.0385018	8.47726e-06
28721274	'AT5G56985'	mRNA				31.13	19.71	17.52	13.27	20.8	23.54	27.26	18.16	13.91	14.26	8.54	10.22	11.0067	19.7767	22.7867	19.2033	24.44	15.35	13.67	11.01	17.12	19.4	21.36	14.36	10.8	12.26	7.33	8.75	9.44667	15.5067	17.82	15.8433	-0.222969	0.946354	-0.739263	1.5183	0.480444	0.000925188	0.0176945	4.61892e-06	0.846947	0.0015134	0.0475211	8.40334e-06
28721276	'AT5G57785'	mRNA	GO:0080167///response to karrikin	biological_process	response to stimulus	0	0	0	5.84	3.58	4.75	0	0	0	2.35	6.47	3.64	4.15333	0	0	4.72333	0	0	0	4.84	2.94	3.91	0	0	0	2.02	5.55	3.12	3.56333	0	0	3.89667		-5.64082	0.269205	-5.86328		1.38026e-05	0.475957	4.98435e-06		2.54991e-05	0.662217	9.0524e-06
28721282	'AT5G60460'	mRNA	GO:0006616///SRP-dependent cotranslational protein targeting to membrane, translocation+++GO:0006886///intracellular protein transport+++GO:0015031///protein transport+++GO:0031204///posttranslational protein targeting to membrane, translocation	biological_process	localization	29.53	33.84	34.54	102.99	102.11	101.94	36.51	34.74	36.95	111.97	117.47	91.39	106.943	36.0667	32.6367	102.347	23.18	26.36	26.95	85.44	84.01	84	28.6	27.47	28.69	96.31	100.85	78.32	91.8267	28.2533	25.4967	84.4833	0.0697295	-0.868501	0.180324	-0.923555	0.60611	2.9036e-17	0.0225639	5.26011e-17	0.905588	8.20283e-17	0.0587857	1.40441e-16
28721286	'AT5G63625'	mRNA				0.93	2.26	1.12	7.16	6.4	6.92	0.93	0.77	0.58	7.24	7.14	5.3	6.56	0.76	1.43667	6.82667	0.73	1.76	0.87	5.94	5.26	5.7	0.73	0.61	0.45	6.22	6.13	4.54	5.63	0.596667	1.12	5.63333	-0.948979	-1.53211	0.0174056	-2.44287	0.209253	0.000387179	0.946109	4.62966e-06	0.562753	0.000652287	0.979008	8.42219e-06
28721290	'AT5G65613'	mRNA				2.97	0	2.91	23.66	26.96	27.46	1.91	2.1	4.07	49.13	58.96	50.69	52.9267	2.69333	1.96	26.0267	2.33	0	2.27	19.63	22.18	22.63	1.5	1.66	3.16	42.26	50.61	43.44	45.4367	2.10667	1.53333	21.48	0.405913	-3.00629	1.10052	-3.64486	0.732024	2.09659e-05	8.22638e-06	3.50201e-10	0.939707	3.83807e-05	4.23515e-05	7.63998e-10
31370871	'AT2G26515'	mRNA				0.37	0	0	2.22	4.22	4.73	0	0	0	4.28	3.82	3.21	3.77	0	0.123333	3.72333	0.29	0	0	1.84	3.47	3.9	0	0	0	3.68	3.28	2.75	3.23667	0	0.0966667	3.07	-0.971009	-4.09473	0.0976644	-5.10766	0.811908	0.00246004	0.840666	0.00015881	0.939707	0.00389415	0.908111	0.000263864
31370887	'AT5G49645'	mRNA	GO:0008150///biological_process	biological_process	biological_process	15.97	11.52	19.53	72.65	59.61	57.43	18.62	15.27	12.99	70.15	75.31	87.26	77.5733	15.6267	15.6733	63.23	12.54	8.97	15.24	60.27	49.04	47.32	14.59	12.08	10.08	60.34	64.65	74.78	66.59	12.25	12.25	52.21	-0.0386402	-1.2922	0.369544	-1.64486	0.861326	1.48927e-16	0.000221134	2.01793e-29	0.960831	4.13285e-16	0.000909185	6.87131e-29
3766642	'GL22'	mRNA	GO:0006950///response to stress+++GO:0010497///plasmodesmata-mediated intercellular transport+++GO:2000280///regulation of root development	biological_process	response to stimulus+++localization+++cellular process+++developmental process+++regulation of biological process+++multicellular organismal process+++biological regulation	0.11	0.12	0.46	1.73	1.75	1.57	0.58	0.24	0.24	0.42	0.67	0.75	0.613333	0.353333	0.23	1.68333	0.09	0.09	0.36	1.44	1.44	1.29	0.45	0.19	0.18	0.36	0.58	0.65	0.53	0.273333	0.18	1.39	0.573529	-2.14913	-1.37234	-0.14706	0.615554	0.00551435	0.00706127	0.860985	0.911105	0.00848321	0.0212409	0.895519
3766646	'AT1G03495'	mRNA				8.57	8.76	8.68	7.25	6.61	7.14	9.65	10.04	9.66	4.52	5.59	5.39	5.16667	9.78333	8.67	7	6.72	6.82	6.77	6.01	5.44	5.89	7.56	7.94	7.5	3.88	4.8	4.62	4.43333	7.66667	6.77	5.78	0.142014	1.02941	-0.366484	1.59367	0.386213	2.59344e-10	0.0394014	2.29615e-20	0.767243	5.94791e-10	0.0945281	6.60366e-20
3766662	'AT1G05894'	mRNA				1.06	0.57	0.69	0.8	0.29	0.67	1	1.21	0.77	0.32	0.55	0.55	0.473333	0.993333	0.773333	0.586667	0.83	0.44	0.54	0.67	0.24	0.55	0.79	0.96	0.6	0.28	0.47	0.47	0.406667	0.783333	0.603333	0.486667	0.337808	1.12273	-0.229149	1.74545	0.482299	0.0295305	0.676061	0.000311322	0.848518	0.0420453	0.82714	0.000507415
3766668	'AT1G06645'	mRNA				2	1.69	1.82	23.42	23.92	23.44	1.69	1.78	1.59	22.49	23.37	21.77	22.5433	1.68667	1.83667	23.5933	1.57	1.32	1.42	19.43	19.68	19.31	1.32	1.41	1.24	19.35	20.06	18.65	19.3533	1.32333	1.43667	19.4733	-0.156848	-2.95771	0.0091211	-3.06838	0.646884	1.26597e-53	0.914164	9.31448e-52	0.929332	6.24934e-53	0.957029	4.23793e-51
3766669	'MUG3'	mRNA				0.3	0.46	0.42	2.48	1.98	2.01	0.35	0.43	0.32	1.98	1.87	2.06	1.97	0.366667	0.393333	2.15667	0.24	0.36	0.33	2.06	1.63	1.65	0.27	0.34	0.24	1.7	1.61	1.77	1.69333	0.283333	0.31	1.78	-0.155404	-1.72267	-0.0668029	-1.75615	0.780754	1.8488e-06	0.751171	3.10074e-06	0.939707	3.58402e-06	0.879955	5.69326e-06
3766694	'AT1G10850'	mRNA	GO:0006468///protein phosphorylation	biological_process	metabolic process+++cellular process	0.09	0.12	0.06	0.71	0.53	0.67	0.15	0.18	0.12	0.76	0.78	0.93	0.823333	0.15	0.09	0.636667	0.07	0.09	0.05	0.59	0.44	0.55	0.12	0.15	0.1	0.65	0.67	0.8	0.706667	0.123333	0.07	0.526667	0.728658	-2.08137	0.44578	-1.74315	0.409536	0.00104813	0.154212	0.000715724	0.791068	0.00170498	0.290091	0.00113743
3766708	'AT1G12244'	mRNA	GO:0000967///rRNA 5'-end processing	biological_process	metabolic process+++cellular process+++cellular component organization or biogenesis	0.35	0.23	0.35	2.53	3.27	2.9	0.35	0.24	0.12	2.39	2.38	2.71	2.49333	0.236667	0.31	2.9	0.27	0.18	0.27	2.1	2.69	2.39	0.27	0.19	0.09	2.05	2.05	2.32	2.14	0.183333	0.24	2.39333	-0.424075	-2.50598	-0.143354	-2.73108	0.710406	9.0295e-05	0.649275	0.000164792	0.939707	0.000158756	0.805428	0.000273596
3766712	'AT1G12775'	mRNA				0.23	0.14	0.18	1.13	1.38	1.24	0.37	0.32	0.33	1.27	1.33	1.43	1.34333	0.34	0.183333	1.25	0.18	0.11	0.14	0.94	1.14	1.02	0.29	0.26	0.25	1.1	1.14	1.22	1.15333	0.266667	0.143333	1.03333	0.865327	-2.05995	0.177288	-1.31603	0.245865	0.000180111	0.531825	0.00334403	0.61401	0.000310876	0.707998	0.00506214
3766786	'AT1G23640'	mRNA				1.65	1.78	1.35	0	0.08	0	0.73	0.21	0.11	0	0	0	0	0.35	1.59333	0.0266667	1.29	1.38	1.05	0	0.07	0	0.57	0.17	0.08	0	0	0	0	0.273333	1.24	0.0233333	-2.21272	6.54311	-0.934966	5.31826	0.0011545	2.14384e-07	0.818766	0.000826646	0.0104747	4.35109e-07	0.89307	0.0013084
3766796	'AT1G26200'	mRNA	GO:0008150///biological_process+++GO:0046513///ceramide biosynthetic process	biological_process	biological_process+++metabolic process+++cellular process	2.11	1.86	2.2	7.05	5.82	5.12	1.73	1.14	1.5	4.4	4.24	3.35	3.99667	1.45667	2.05667	5.99667	1.66	1.45	1.72	5.85	4.79	4.22	1.35	0.91	1.16	3.78	3.64	2.87	3.43	1.14	1.61	4.95333	-0.527076	-0.83298	-0.508517	-0.796114	0.128302	0.000548208	0.00703312	0.00614347	0.421426	0.000914388	0.0211679	0.0090889
3766805	'AT1G28180'	mRNA	GO:0000398///mRNA splicing, via spliceosome	biological_process	metabolic process+++cellular process	15.13	15.27	17.93	0.21	0.42	0.32	11.49	12.88	14.22	0	0	0.1	0.0333333	12.8633	16.11	0.316667	11.88	11.89	13.99	0.17	0.35	0.26	9	10.18	11.04	0	0	0.09	0.03	10.0733	12.5867	0.26	-0.35967	6.40494	-3.14537	9.24431	0.00560361	2.61966e-70	0.0168842	2.80952e-19	0.0403475	1.52365e-69	0.0456138	7.90882e-19
3766886	'AT1G32928'	mRNA	GO:0071456///cellular response to hypoxia	biological_process	response to stimulus+++cellular process	38.1	36.09	45.31	23.11	21.77	21.92	55.43	48.32	65.29	13.44	14.02	11.49	12.9833	56.3467	39.8333	22.2667	29.91	28.11	35.36	19.18	17.91	18.06	43.43	38.21	50.69	11.56	12.03	9.85	11.1467	44.11	31.1267	18.3833	0.464406	1.55971	-0.702815	2.78277	0.000565171	2.06402e-28	4.99318e-05	1.91808e-74	0.0056304	7.38275e-28	0.00022945	1.08183e-73
3767386	'PUP19'	mRNA	GO:0006863///purine nucleobase transport+++GO:0015860///purine nucleoside transmembrane transport	biological_process	localization	0.79	0.88	1.82	0.16	0.67	0.17	0.66	0.3	0.75	0.8	0.8	0.53	0.71	0.57	1.16333	0.333333	0.62	0.68	1.42	0.14	0.55	0.14	0.51	0.23	0.58	0.69	0.69	0.46	0.613333	0.44	0.906667	0.276667	-1.07304	2.53917	1.17976	0.341671	0.054768	1.35125e-05	0.0591064	0.54939	0.237109	2.49926e-05	0.133038	0.622131
3767578	'BGLU5'	mRNA	GO:0005975///carbohydrate metabolic process+++GO:0008152///metabolic process	biological_process	metabolic process	1.26	0.55	0.85	8.73	8.12	7.78	0.79	0.68	0.69	20.41	22.43	22.58	21.8067	0.72	0.886667	8.21	0.99	0.43	0.66	7.24	6.68	6.41	0.62	0.54	0.53	17.55	19.25	19.35	18.7167	0.563333	0.693333	6.77667	-0.338905	-2.48341	1.48412	-4.25083	0.496111	5.49066e-19	2.85817e-44	5.37044e-56	0.857898	1.62252e-18	9.02565e-43	2.56713e-55
3767587	'AT1G60750'	mRNA				4.21	4.26	5.61	0.17	0.35	0.09	11.91	7.96	11.07	0	0.08	0	0.0266667	10.3133	4.69333	0.203333	3.3	3.32	4.38	0.14	0.29	0.07	9.33	6.3	8.6	0	0.07	0	0.0233333	8.07667	3.66667	0.166667	1.10189	5.25893	-2.67637	9.09284	4.33063e-06	9.57564e-18	0.127641	2.91238e-14	6.80159e-05	2.73935e-17	0.249562	7.20842e-14
3767593	'SCRL7'	mRNA	GO:0006952///defense response+++GO:0007165///signal transduction+++GO:0031640///killing of cells of other organism+++GO:0050832///defense response to fungus	biological_process	response to stimulus+++regulation of biological process+++signaling+++cellular process+++biological regulation+++cell killing+++multi-organism process	5.17	4.46	3.16	17.06	16.11	16.21	4.34	2.9	3.29	20.21	18.88	15.32	18.1367	3.51	4.26333	16.46	4.06	3.48	2.47	14.16	13.25	13.36	3.4	2.29	2.55	17.39	16.21	13.13	15.5767	2.74667	3.33667	13.59	-0.309825	-1.23414	0.216676	-1.70476	0.585015	0.00102567	0.35293	1.88031e-05	0.893595	0.00167005	0.535867	3.30297e-05
3767595	'AT1G61230'	mRNA				0.2	0.67	0.4	0.15	0	0.05	0.2	0.34	0.61	0.1	0	0.05	0.05	0.383333	0.423333	0.0666667	0.15	0.52	0.31	0.12	0	0.04	0.16	0.27	0.48	0.08	0	0.04	0.04	0.303333	0.326667	0.0533333	-0.17128	3.37355	-0.387104	3.64559	0.818974	0.000885844	0.821071	0.00114988	0.941138	0.00145088	0.894295	0.00179985
3767624	'AT1G63860'	mRNA	GO:0007165///signal transduction	biological_process	regulation of biological process+++response to stimulus+++signaling+++cellular process+++biological regulation	1.4	1.33	1.44	12.2	11.48	12.02	2.16	2.13	2.17	10.24	9.95	9.23	9.80667	2.15333	1.39	11.9	1.1	1.04	1.13	10.12	9.44	9.9	1.7	1.68	1.68	8.81	8.55	7.91	8.42333	1.68667	1.09	9.82	0.606333	-2.37743	-0.201859	-1.51368	0.00355424	1.18658e-62	0.0088021	2.7099e-30	0.0275327	6.47926e-62	0.0258124	9.35107e-30
3767664	'PERK9'	mRNA	GO:0006468///protein phosphorylation+++GO:0007178///transmembrane receptor protein serine/threonine kinase signaling pathway+++GO:0016310///phosphorylation+++GO:0071456///cellular response to hypoxia	biological_process	metabolic process+++cellular process+++regulation of biological process+++response to stimulus+++signaling+++biological regulation	26.8	28.81	27.43	7.61	8.24	8.26	27.59	28.79	29.04	2.57	2.36	2.85	2.59333	28.4733	27.68	8.03667	21.04	22.44	21.41	6.31	6.78	6.81	21.61	22.77	22.55	2.21	2.03	2.44	2.22667	22.31	21.63	6.63333	8.09833e-05	2.50886	-1.59859	4.16323	0.998947	1.39452e-265	2.73808e-37	0	0.999824	2.01357e-264	7.36431e-36	0
3767688	'AT1G72416'	mRNA				1.2	1.86	1.81	6.6	7.27	7.74	2.73	2	1.52	11.73	11.2	9.53	10.82	2.08333	1.62333	7.20333	0.94	1.45	1.41	5.48	5.98	6.38	2.14	1.59	1.18	10.09	9.61	8.16	9.28667	1.63667	1.26667	5.94667	0.231741	-1.43368	0.679231	-1.82584	0.599865	4.10618e-06	7.61077e-05	6.21748e-11	0.901673	7.83152e-06	0.000338125	1.39487e-10
3767692	'LCR64'	mRNA	GO:0006952///defense response+++GO:0031640///killing of cells of other organism+++GO:0050832///defense response to fungus	biological_process	response to stimulus+++cell killing+++multi-organism process	2.3	4.71	2.85	1.73	0.88	1.3	2.83	1.81	1.78	0.83	0	0	0.276667	2.14	3.28667	1.30333	1.81	3.67	2.22	1.43	0.72	1.07	2.21	1.43	1.38	0.71	0	0	0.236667	1.67333	2.56667	1.07333	-0.639089	2.04216	-2.14047	3.59855	0.436647	0.0135708	0.157989	0.00878891	0.812998	0.0200689	0.295777	0.0128098
3767975	'AT2G30933'	mRNA	GO:0008150///biological_process	biological_process	biological_process	0	0	0.08	0.54	0.67	0.66	0	0	0.09	0.45	0.81	0.68	0.646667	0.03	0.0266667	0.623333	0	0	0.07	0.45	0.55	0.54	0	0	0.07	0.39	0.7	0.58	0.556667	0.0233333	0.0233333	0.513333	-0.00922279	-3.94229	0.0266614	-3.92224	0.997558	0.00368463	0.957847	0.00407949	0.999824	0.00575751	0.987269	0.0061335
3768004	'AT2G16586'	mRNA				55.62	59.84	60.93	71.09	74.56	78.54	69.07	61.65	67.52	40.65	39.91	39.43	39.9967	66.08	58.7967	74.73	43.66	46.61	47.54	58.98	61.34	64.72	54.12	48.76	52.42	34.96	34.26	33.79	34.3367	51.7667	45.9367	61.68	0.13472	0.376844	-0.825537	1.39282	0.074998	4.26312e-08	2.28592e-33	8.60035e-72	0.295024	8.94409e-08	5.471e-32	4.75046e-71
3768235	'AT2G29430'	mRNA	GO:0008150///biological_process	biological_process	biological_process	9.11	4.55	2.6	1.38	0	0.25	13	3.23	1.72	0	0	0	0	5.98333	5.42	0.543333	7.15	3.54	2.03	1.14	0	0.21	10.18	2.56	1.33	0	0	0	0	4.69	4.24	0.45	0.126998	4.40814	-2.83048	7.41957	0.897861	0.00126911	0.476179	5.65176e-05	0.974304	0.00205139	0.662358	9.64948e-05
3768238	'AT2G07795'	mRNA	GO:0008150///biological_process	biological_process	biological_process	0.37	0.66	0.84	0.28	0.36	0.28	0.56	0.57	0.77	0.14	0.14	0.48	0.253333	0.633333	0.623333	0.306667	0.29	0.51	0.66	0.23	0.29	0.23	0.44	0.45	0.6	0.12	0.12	0.41	0.216667	0.496667	0.486667	0.25	-0.0100672	1.74589	-0.216743	2.00822	0.988223	0.0167239	0.809146	0.00973686	0.999824	0.0245138	0.89307	0.014135
3768391	'GRP23'	mRNA	GO:0009737///response to abscisic acid+++GO:0009751///response to salicylic acid+++GO:0009793///embryo development ending in seed dormancy+++GO:0051301///cell division	biological_process	response to stimulus+++developmental process+++reproduction+++reproductive process+++multicellular organismal process+++cellular process	3.84	1.73	2.43	43.46	47.98	50.25	2.99	2.35	2.34	62.97	56.63	76.1	65.2333	2.56	2.66667	47.23	3.02	1.35	1.9	36.06	39.47	41.4	2.35	1.86	1.82	54.16	48.62	65.22	56	2.01	2.09	38.9767	-0.0352838	-3.50512	0.548892	-4.03327	0.933961	3.59383e-54	0.000566613	2.2654e-68	0.99122	1.78488e-53	0.00216646	1.21309e-67
3768429	'AT2G04046'	mRNA	GO:0031640///killing of cells of other organism+++GO:0050832///defense response to fungus	biological_process	cell killing+++multi-organism process+++response to stimulus	8.71	2.06	5.29	0	0	0	4.58	4.23	2.07	0	0	0	0	3.62667	5.35333	0	6.84	1.61	4.13	0	0	0	3.59	3.35	1.61	0	0	0	0	2.85	4.19333	0	-0.592255	6.56424		6.00101	0.412375	1.38247e-06		2.46814e-05	0.792555	2.69739e-06		4.3045e-05
3768435	'AT2G31425'	mRNA	GO:0043086///negative regulation of catalytic activity	biological_process	biological regulation	2.06	2.41	2.23	0	0.61	1.09	1.59	2.29	2.46	0.12	0	0.12	0.08	2.11333	2.23333	0.566667	1.62	1.88	1.74	0	0.5	0.9	1.25	1.81	1.91	0.1	0	0.1	0.0666667	1.65667	1.74667	0.466667	-0.115723	2.70811	-2.78114	5.42973	0.808095	1.19433e-05	0.0556204	1.67798e-06	0.939707	2.21648e-05	0.126602	3.12519e-06
3768477	'AT2G01913'	mRNA	GO:0008150///biological_process	biological_process	biological_process	0.3	0.15	0.15	1.62	2.1	1.39	0	0.31	0.32	1.69	1.8	1.9	1.79667	0.21	0.2	1.70333	0.24	0.12	0.12	1.34	1.73	1.15	0	0.25	0.25	1.45	1.55	1.63	1.54333	0.166667	0.16	1.40667	-0.0051836	-2.33613	0.152169	-2.43981	0.997296	0.0113471	0.73443	0.00785186	0.999824	0.0169275	0.868561	0.0114991
3768499	'PQL3'	mRNA	GO:0009409///response to cold+++GO:0009767///photosynthetic electron transport chain+++GO:0015979///photosynthesis	biological_process	response to stimulus+++metabolic process+++cellular process	5.04	4.17	3.74	4.52	4.37	4.96	4.41	3.14	4.54	5.98	4.51	3.89	4.79333	4.03	4.31667	4.61667	3.96	3.25	2.92	3.75	3.6	4.08	3.45	2.49	3.52	5.14	3.87	3.34	4.11667	3.15333	3.37667	3.81	-0.134554	0.625112	0.129182	0.417157	0.675083	0.0271305	0.62455	0.165382	0.939707	0.0387992	0.783929	0.208053
3768574	'DOT1'	mRNA	GO:0010087///phloem or xylem histogenesis+++GO:0010305///leaf vascular tissue pattern formation+++GO:0010588///cotyledon vascular tissue pattern formation+++GO:0048366///leaf development	biological_process	developmental process+++multicellular organismal process+++reproduction+++reproductive process	3.19	3.16	2.67	44.76	50.84	45.66	5.9	3.84	5.01	138.02	105.37	157.07	133.487	4.91667	3.00667	47.0867	2.51	2.46	2.09	37.13	41.83	37.62	4.62	3.04	3.89	118.72	90.46	134.61	114.597	3.85	2.35333	38.86	0.675117	-3.24465	1.57813	-4.09186	0.00970059	2.95514e-90	7.31119e-21	1.32392e-62	0.0626744	2.00807e-89	1.09678e-19	6.73234e-62
3768752	'AT2G48075'	mRNA	GO:0008150///biological_process	biological_process	biological_process	0.42	0.37	0.9	1.77	2.06	4.48	0.57	0.16	1.18	2.06	1.5	3.01	2.19	0.636667	0.563333	2.77	0.33	0.29	0.7	1.47	1.7	3.69	0.45	0.13	0.92	1.77	1.28	2.58	1.87667	0.5	0.44	2.28667	0.227401	-1.66569	-0.268198	-1.11108	0.806208	0.00979609	0.522963	0.0831037	0.939707	0.0147065	0.702085	0.109092
3768764	'AT3G08943'	mRNA	GO:0006606///protein import into nucleus	biological_process	localization	2.47	2.85	2.32	12.84	14.02	13.84	3.81	3.17	3.34	14.98	15.04	14.22	14.7467	3.44	2.54667	13.5667	1.94	2.22	1.81	10.65	11.54	11.41	2.99	2.51	2.6	12.89	12.91	12.19	12.6633	2.7	1.99	11.2	0.39702	-1.69142	0.194885	-1.43337	0.025862	3.62503e-41	0.00744767	1.31453e-34	0.136578	1.55555e-40	0.0222993	4.8418e-34
3768765	'AT3G08947'	mRNA	GO:0006606///protein import into nucleus	biological_process	localization	1.29	1.02	0.63	3.35	3.91	3.54	0.6	0.75	1.03	3.48	3.5	3.03	3.33667	0.793333	0.98	3.6	1.01	0.79	0.49	2.78	3.22	2.92	0.47	0.59	0.8	3	3.01	2.59	2.86667	0.62	0.763333	2.97333	-0.327685	-1.18151	-0.034942	-1.41814	0.347068	1.93658e-07	0.805981	3.4769e-09	0.72998	3.94283e-07	0.89307	7.32063e-09
3768781	'AT3G09190'	mRNA	GO:0048573///photoperiodism, flowering	biological_process	developmental process+++reproduction+++reproductive process+++response to stimulus+++multicellular organismal process	0	0	0	0.41	0.41	0.46	0.07	0	0	0.65	0.89	0.45	0.663333	0.0233333	0	0.426667	0	0	0	0.34	0.34	0.38	0.05	0	0	0.56	0.77	0.38	0.57	0.0166667	0	0.353333	0.952544	-4.37807	0.705715	-4.07588	0.81542	0.00250489	0.197024	0.00265504	0.939707	0.00396171	0.351465	0.00404487
3768790	'AT3G07030'	mRNA				3.57	3.12	2.91	12.48	14.7	11.89	2.92	3.66	3.4	13.84	15.25	13.34	14.1433	3.32667	3.2	13.0233	2.8	2.43	2.27	10.36	12.09	9.8	2.29	2.9	2.64	11.9	13.09	11.43	12.14	2.61	2.5	10.75	0.0282639	-1.30587	0.193664	-1.41585	0.898023	2.0296e-16	0.0585405	6.1458e-20	0.974304	5.61528e-16	0.131963	1.75051e-19
3768804	'GRP5'	mRNA	GO:0009413///response to flooding+++GO:0009737///response to abscisic acid+++GO:0009751///response to salicylic acid+++GO:0030307///positive regulation of cell growth+++GO:0046622///positive regulation of organ growth	biological_process	response to stimulus+++regulation of biological process+++positive regulation of biological process+++cellular process+++growth+++cellular component organization or biogenesis+++biological regulation+++developmental process+++multicellular organismal process	0.1	0.42	0.21	53.8	51.92	51.45	0.84	0.64	1.08	72.05	53.7	83.67	69.8067	0.853333	0.243333	52.39	0.08	0.33	0.16	44.63	42.72	42.4	0.66	0.51	0.84	61.97	46.1	71.7	59.9233	0.67	0.19	43.25	1.76587	-7.02099	0.488745	-5.68578	0.0382836	7.72831e-37	0.00873245	5.9262e-70	0.181461	3.14955e-36	0.0256321	3.22141e-69
3768810	'AT3G13882'	mRNA	GO:0006412///translation	biological_process	metabolic process+++cellular process	13.61	16.94	11.72	46.51	44.34	42.58	16.45	12.37	16.62	56.02	50.08	56.3	54.1333	15.1467	14.09	44.4767	10.69	13.19	9.15	38.58	36.48	35.08	12.89	9.79	12.9	48.18	42.99	48.25	46.4733	11.86	11.01	36.7133	0.0704767	-0.93752	0.359059	-1.1698	0.725218	9.34588e-11	0.000110979	7.21243e-17	0.939707	2.17869e-10	0.000480976	1.92028e-16
3768815	'AT3G12915'	mRNA	GO:0006414///translational elongation	biological_process	metabolic process+++cellular process	0.28	0.53	0.49	3.2	3.2	3.15	0.32	0.57	0.36	3.29	2.52	2.77	2.86	0.416667	0.433333	3.18333	0.22	0.41	0.39	2.65	2.64	2.59	0.25	0.45	0.28	2.83	2.17	2.38	2.46	0.326667	0.34	2.62667	-0.0876158	-2.15442	-0.0814163	-2.10626	0.866192	4.94976e-12	0.628915	1.85661e-10	0.962803	1.20477e-11	0.787157	4.09687e-10
3768816	'AT3G12977'	mRNA	GO:0006355///regulation of transcription, DNA-templated+++GO:0009831///plant-type cell wall modification involved in multidimensional cell growth+++GO:0010628///positive regulation of gene expression	biological_process	metabolic process+++regulation of biological process+++cellular process+++biological regulation+++growth+++cellular component organization or biogenesis+++positive regulation of biological process	0	0.21	0	0.54	1.49	1.37	0	0	0	0.67	0.5	0.23	0.466667	0	0.07	1.13333	0	0.16	0	0.45	1.22	1.13	0	0	0	0.57	0.43	0.2	0.4	0	0.0533333	0.933333	-1.87136	-3.5198	-1.22353	-4.10949	0.555475	0.00301145	0.0298706	0.00691702	0.878906	0.00473934	0.0746154	0.0101804
3768848	'AT3G12345'	mRNA				8.77	8.89	8.49	70.9	61.61	67.92	9.42	10.58	8.37	78.46	79.58	80.88	79.64	9.45667	8.71667	66.81	6.89	6.93	6.62	58.82	50.69	55.97	7.38	8.37	6.5	67.48	68.31	69.31	68.3667	7.41667	6.81333	55.16	0.0845554	-2.21552	0.328138	-2.40383	0.676199	5.24887e-65	1.541e-06	1.06541e-83	0.939707	2.91837e-64	8.70341e-06	6.43653e-83
3768859	'MUG7'	mRNA				6.66	7.28	7.92	9.31	8.77	8.45	7.75	6.69	8.02	8.24	9.51	8.71	8.82	7.48667	7.28667	8.84333	5.23	5.67	6.18	7.72	7.22	6.97	6.07	5.29	6.22	7.08	8.17	7.46	7.57	5.86	5.69333	7.30333	0.00420705	0.444839	0.0705073	0.43428	0.973951	9.60576e-05	0.490745	0.000247648	0.999824	0.00016854	0.67717	0.000406264
3768908	'AT3G23450'	mRNA	GO:0043069///negative regulation of programmed cell death	biological_process	regulation of biological process+++negative regulation of biological process+++cellular process+++biological regulation	0	0	0	4.17	5.53	4.87	0	0.05	0	7.35	5.88	9.93	7.72	0.0166667	0	4.85667	0	0	0	3.46	4.55	4.01	0	0.04	0	6.32	5.05	8.51	6.62667	0.0133333	0	4.00667	0.952544	-8.25382	0.761255	-8.0063	0.81542	5.92911e-12	8.28672e-06	2.18137e-11	0.939707	1.44059e-11	4.26521e-05	4.97587e-11
3768932	'AT3G25597'	mRNA				12.1	15.28	13.13	8.17	7.08	5.33	9.93	9.82	10.31	2.35	1.89	3.24	2.49333	10.02	13.5033	6.86	9.5	11.9	10.24	6.78	5.82	4.39	7.78	7.76	8.01	2.02	1.63	2.78	2.14333	7.85	10.5467	5.66333	-0.464428	1.69994	-1.38336	2.67435	0.00630485	9.40449e-22	1.04205e-07	5.34558e-31	0.0444099	2.95947e-21	6.68515e-07	1.86606e-30
3768963	'AT3G27906'	mRNA	GO:0008150///biological_process	biological_process	biological_process	1.38	0.73	1.37	9.4	10.86	10.22	1.13	0.81	1.51	13.12	14.37	15.12	14.2033	1.15	1.16	10.16	1.08	0.57	1.07	7.8	8.94	8.42	0.88	0.64	1.17	11.29	12.34	12.96	12.1967	0.896667	0.906667	8.38667	0.253575	-2.69588	0.510848	-2.89696	0.610742	1.70986e-18	0.000116268	1.47643e-26	0.908144	4.98368e-18	0.00050152	4.77514e-26
3769417	'DAYSLEEPER'	mRNA	GO:0009791///post-embryonic development	biological_process	developmental process+++multicellular organismal process	22.57	22.15	22.89	43.74	44.36	43.83	20.19	21.24	21.82	48.16	48.83	46.53	47.84	21.0833	22.5367	43.9767	17.72	17.25	17.86	36.29	36.5	36.12	15.82	16.8	16.94	41.43	41.92	39.88	41.0767	16.52	17.61	36.3033	-0.130774	-0.23975	0.195818	-0.510644	0.0885323	8.31983e-05	6.05585e-05	4.71234e-14	0.330433	0.000146587	0.000273811	1.15954e-13
3769632	'AT3G44326'	mRNA	GO:0019218///regulation of steroid metabolic process	biological_process	metabolic process+++regulation of biological process+++biological regulation	7.69	7.54	8.81	2.27	2.3	2.16	9.96	7.57	9.56	0.6	1.08	1.31	0.996667	9.03	8.01333	2.24333	6.03	5.87	6.88	1.88	1.89	1.78	7.81	5.99	7.42	0.52	0.92	1.12	0.853333	7.07333	6.26	1.85	0.138349	2.56002	-1.09846	3.85213	0.440358	3.3679e-32	0.00251941	2.27541e-45	0.814806	1.27946e-31	0.00843788	9.60301e-45
3769734	'AT3G58090'	mRNA				0.21	0	0.43	3.95	2.69	3.24	0.21	0.55	0.22	3.46	3.69	2.89	3.34667	0.326667	0.213333	3.29333	0.17	0	0.33	3.27	2.21	2.67	0.17	0.43	0.17	2.97	3.16	2.47	2.86667	0.256667	0.166667	2.71667	0.581452	-3.22227	0.0964672	-2.68621	0.618124	3.99107e-06	0.730022	7.20667e-06	0.913084	7.61594e-06	0.865575	1.29585e-05
3769752	'AT3G60966'	mRNA	GO:0016567///protein ubiquitination	biological_process	metabolic process+++cellular process	20.37	18.15	18.16	14.41	16.14	18.32	16.69	14.71	17.46	11.16	10.13	12.59	11.2933	16.2867	18.8933	16.29	15.99	14.14	14.17	11.95	13.28	15.09	13.08	11.63	13.55	9.6	8.69	10.79	9.69333	12.7533	14.7667	13.44	-0.249325	0.937546	-0.453204	1.19747	0.0675164	3.26103e-13	0.00115617	1.56455e-16	0.274668	8.24245e-13	0.00417617	4.12843e-16
3769784	'AT4G25845'	mRNA	GO:0008150///biological_process	biological_process	biological_process	0	0	0	1.07	0.82	0.33	0	0	0.18	0.52	0.66	0.39	0.523333	0.06	0	0.74	0	0	0	0.89	0.67	0.27	0	0	0.14	0.45	0.56	0.33	0.446667	0.0466667	0	0.61	0.952544	-3.73325	-0.387527	-2.33861	0.81542	0.0207363	0.642508	0.152197	0.939707	0.0300799	0.79961	0.192638
3770020	'AT4G06598'	mRNA	GO:0008150///biological_process	biological_process	biological_process	2.47	1.71	2.72	5.97	6.55	6.69	1.7	1.97	1.51	4.99	5.81	5.78	5.52667	1.72667	2.3	6.40333	1.94	1.33	2.12	4.95	5.39	5.51	1.33	1.56	1.18	4.29	4.99	4.95	4.74333	1.35667	1.79667	5.28333	-0.415036	-0.759764	-0.143318	-0.976124	0.326048	0.0097833	0.495036	0.00299071	0.714478	0.0146903	0.681248	0.00454109
3770064	'AT4G04614'	mRNA	GO:0008150///biological_process	biological_process	biological_process	8.1	7.61	5.34	24.6	24.89	25.04	5.35	8.1	5.43	28.47	24.07	30.36	27.6333	6.29333	7.01667	24.8433	6.36	5.93	4.16	20.41	20.48	20.64	4.19	6.41	4.22	24.49	20.67	26.01	23.7233	4.94	5.48333	20.51	-0.207729	-1.07778	0.220204	-1.45049	0.435446	8.89438e-10	0.0561522	1.99272e-14	0.812053	1.99937e-09	0.127588	4.95792e-14
3770303	'PUP7'	mRNA	GO:0006863///purine nucleobase transport+++GO:0015860///purine nucleoside transmembrane transport+++GO:1904823///purine nucleobase transmembrane transport	biological_process	localization	4.45	5.44	4.81	21.46	21.52	20.27	8.47	9.23	8.73	16.53	14.77	15.68	15.66	8.81	4.9	21.0833	3.49	4.24	3.75	17.8	17.71	16.7	6.63	7.3	6.78	14.22	12.68	13.44	13.4467	6.90333	3.82667	17.4033	0.815712	-1.38451	-0.354041	-0.159206	1.20289e-07	9.66591e-30	1.75691e-05	0.160488	2.47848e-06	3.53275e-29	8.64164e-05	0.202395
3770304	'AT4G18205'	mRNA				11.67	12.57	13.24	38.97	37.54	35.69	23.97	26.56	24.59	37.34	35.2	33.84	35.46	25.04	12.4933	37.4	9.16	9.79	10.33	32.33	30.88	29.41	18.78	21	19.09	32.12	30.22	29	30.4467	19.6233	9.76	30.8733	0.969121	-0.857888	-0.00223705	0.168904	1.33758e-18	4.87246e-19	0.97448	0.0509485	7.89846e-17	1.44198e-18	0.995053	0.068671
3770328	'AT4G17100'	mRNA	GO:0006355///regulation of transcription, DNA-templated+++GO:0008643///carbohydrate transport+++GO:0009409///response to cold+++GO:0045944///positive regulation of transcription by RNA polymerase II+++GO:0070417///cellular response to cold	biological_process	metabolic process+++regulation of biological process+++cellular process+++biological regulation+++localization+++response to stimulus+++positive regulation of biological process	28.14	28.33	23.64	19.72	22.75	21.97	28.94	25.93	27.26	22.02	19.34	18.44	19.9333	27.3767	26.7033	21.48	22.09	22.07	18.45	16.36	18.72	18.11	22.68	20.5	21.16	18.94	16.6	15.8	17.1133	21.4467	20.87	17.73	-0.0143354	1.04436	-0.0758661	1.16173	0.877014	1.54936e-30	0.408727	1.57817e-35	0.966475	5.73715e-30	0.593668	5.89715e-35
3770337	'AT4G16162'	mRNA				0	0.15	0	1.92	1.69	1.8	0	0	0.21	2.95	1.32	1.96	2.07667	0.07	0.05	1.80333	0	0.12	0	1.6	1.39	1.48	0	0	0.16	2.54	1.13	1.68	1.78333	0.0533333	0.04	1.49	0.880284	-4.50075	0.342775	-3.90089	0.73726	0.000613101	0.401602	0.000652363	0.939707	0.00101822	0.586347	0.00104014
3770404	'ARPC4'	mRNA	GO:0000902///cell morphogenesis+++GO:0007015///actin filament organization+++GO:0030041///actin filament polymerization+++GO:0030833///regulation of actin filament polymerization+++GO:0034314///Arp2/3 complex-mediated actin nucleation+++GO:0045010///actin nucleation	biological_process	developmental process+++cellular process+++cellular component organization or biogenesis+++regulation of biological process+++biological regulation+++positive regulation of biological process	16.96	16.14	19.12	22.43	18.37	19.12	19.69	15.4	19.21	18.84	21.29	20.32	20.15	18.1	17.4067	19.9733	13.32	12.57	14.92	18.61	15.12	15.76	15.43	12.18	14.91	16.21	18.28	17.41	17.3	14.1733	13.6033	16.4967	-0.0625093	0.518074	0.0471003	0.464201	0.684626	0.000227292	0.709523	0.00094318	0.939707	0.000389558	0.85405	0.00148715
3770411	'SD3'	mRNA	GO:0030150///protein import into mitochondrial matrix+++GO:0090351///seedling development	biological_process	localization+++cellular process+++cellular component organization or biogenesis+++developmental process+++multicellular organismal process	6.93	7.07	7.52	8.87	8.74	9.9	8.68	9.53	8.37	11.09	10.78	10.28	10.7167	8.86	7.17333	9.17	5.44	5.51	5.87	7.36	7.19	8.16	6.8	7.53	6.5	9.54	9.25	8.81	9.2	6.94333	5.60667	7.57	0.271584	0.369684	0.299886	0.396937	0.0749833	0.00865451	0.01166	0.0026557	0.295021	0.0130794	0.0330538	0.00404558
3770570	'SDH3-2'	mRNA	GO:0006099///tricarboxylic acid cycle+++GO:0006121///mitochondrial electron transport, succinate to ubiquinone+++GO:0055114///oxidation-reduction process	biological_process	metabolic process+++cellular process	296.31	298.63	316.2	267.15	250.02	261.81	299.65	296.3	306.11	234.59	227.04	246.89	236.173	300.687	303.713	259.66	232.62	232.61	246.72	221.63	205.7	215.74	234.77	234.32	237.65	201.78	194.91	211.58	202.757	235.58	237.317	214.357	-0.0486959	0.94918	-0.0620027	1.01821	0.234339	2.13489e-116	0.144226	7.4547e-105	0.600189	1.68717e-115	0.275208	5.2171e-104
3770575	'PERK14'	mRNA	GO:0006468///protein phosphorylation+++GO:0007178///transmembrane receptor protein serine/threonine kinase signaling pathway+++GO:0016310///phosphorylation	biological_process	metabolic process+++cellular process+++regulation of biological process+++response to stimulus+++signaling+++biological regulation	0.06	0.07	0.03	0.96	0.92	0.75	0.1	0.03	0.07	0.97	1.22	0.77	0.986667	0.0666667	0.0533333	0.876667	0.05	0.05	0.03	0.8	0.76	0.61	0.08	0.03	0.05	0.83	1.05	0.66	0.846667	0.0533333	0.0433333	0.723333	0.250578	-3.28225	0.241986	-3.21605	0.845312	1.29232e-05	0.412388	4.36755e-06	0.953351	2.39368e-05	0.597681	7.95989e-06
3770588	'MAPKKK21'	mRNA	GO:0006468///protein phosphorylation+++GO:0007346///regulation of mitotic cell cycle+++GO:0016310///phosphorylation+++GO:0023014///signal transduction by protein phosphorylation+++GO:0031098///stress-activated protein kinase signaling cascade+++GO:0032147///activation of protein kinase activity	biological_process	metabolic process+++cellular process+++regulation of biological process+++biological regulation+++response to stimulus+++signaling+++positive regulation of biological process	20.99	20.31	19.52	3.92	4.12	5.37	31.98	32.61	32.01	0.21	0.53	0.37	0.37	32.2	20.2733	4.47	16.48	15.82	15.23	3.25	3.39	4.42	25.06	25.79	24.85	0.18	0.45	0.32	0.316667	25.2333	15.8433	3.68667	0.63345	2.90616	-3.51769	7.11305	4.79561e-11	3.73421e-95	3.08587e-19	2.8708e-104	1.46079e-09	2.6118e-94	4.30824e-18	1.99952e-103
3770591	'NdhM'	mRNA	GO:0010258///NADH dehydrogenase complex (plastoquinone) assembly+++GO:0055114///oxidation-reduction process	biological_process	cellular process+++cellular component organization or biogenesis+++metabolic process	0	0	0	2.21	1.72	1.8	0.11	0	0.12	3.98	4.06	5.35	4.46333	0.0766667	0	1.91	0	0	0	1.83	1.41	1.48	0.09	0	0.09	3.42	3.48	4.59	3.83	0.06	0	1.57333	1.84037	-5.80006	1.29991	-5.19599	0.53497	6.46407e-06	1.84517e-05	1.33754e-06	0.869656	1.21795e-05	9.05142e-05	2.50497e-06
3770598	'PLS'	mRNA	GO:0007275///multicellular organism development+++GO:0009733///response to auxin+++GO:0009734///auxin-activated signaling pathway+++GO:0009735///response to cytokinin+++GO:0009736///cytokinin-activated signaling pathway+++GO:0009873///ethylene-activated signaling pathway+++GO:0009926///auxin polar transport+++GO:0009955///adaxial/abaxial pattern specification+++GO:0010051///xylem and phloem patte…	biological_process	developmental process+++multicellular organismal process+++response to stimulus+++regulation of biological process+++signaling+++cellular process+++biological regulation+++localization+++negative regulation of biological process+++cellular component organization or biogenesis	0	0	0	3.34	5.27	2.05	0	0	0.25	3.06	2.73	3.23	3.00667	0.0833333	0	3.55333	0	0	0	2.77	4.33	1.69	0	0	0.2	2.63	2.34	2.77	2.58	0.0666667	0	2.93	0.952544	-5.56665	-0.162323	-4.39622	0.81542	2.44463e-05	0.711102	0.000844548	0.939707	4.46069e-05	0.854383	0.00133548
3770677	'AT5G19485'	mRNA	GO:0002183///cytoplasmic translational initiation	biological_process	metabolic process+++cellular process	13.14	11.9	12.45	16.61	19.41	16.97	15.11	15.5	16.34	18.19	17.13	16.93	17.4167	15.65	12.4967	17.6633	10.32	9.27	9.71	13.78	15.97	13.98	11.84	12.26	12.69	15.64	14.7	14.51	14.95	12.2633	9.76667	14.5767	0.289907	0.225493	0.054443	0.516717	0.00829443	0.0293886	0.541532	1.24435e-07	0.0554536	0.041865	0.713122	2.44541e-07
3770686	'AT5G07740'	mRNA				24.62	27.6	26.02	16.05	17.25	15.9	28.5	26.83	30.49	10.19	10.24	11.05	10.4933	28.6067	26.08	16.4	19.33	21.5	20.3	13.31	14.2	13.1	22.33	21.22	23.67	8.77	8.79	9.47	9.01	22.4067	20.3767	13.5367	0.0977408	1.401	-0.569603	2.12417	0.0662724	3.79311e-158	8.11696e-23	6.77177e-271	0.271359	3.66818e-157	1.31958e-21	9.57928e-270
3770717	'AT5G24318'	mRNA	GO:0005975///carbohydrate metabolic process	biological_process	metabolic process	1.66	1.95	2.03	4.96	4.81	3.99	2.11	1.64	2.18	3.53	4.3	3.86	3.89667	1.97667	1.88	4.58667	1.3	1.52	1.58	4.11	3.95	3.29	1.66	1.3	1.69	3.03	3.69	3.31	3.34333	1.55	1.46667	3.78333	0.00316385	-0.586818	-0.131271	-0.396496	0.991543	0.0115893	0.450613	0.0945721	0.999824	0.0172699	0.637463	0.123261
3770734	'AT5G26622'	mRNA				5.14	5.42	5.13	27.14	26.04	26.8	5.54	7.22	4.72	25.52	25.67	23.8	24.9967	5.82667	5.23	26.66	4.04	4.22	4	22.52	21.42	22.08	4.34	5.71	3.66	21.95	22.03	20.39	21.4567	4.57	4.08667	22.0067	0.143713	-1.66437	-0.0276637	-1.43815	0.496988	7.03285e-35	0.734011	2.08751e-23	0.85829	2.78599e-34	0.868381	6.37958e-23
3771311	'AT5G35926'	mRNA	GO:0008150///biological_process	biological_process	biological_process	1.79	1.41	2.08	17.3	17.5	16.16	0.83	0.7	1.21	18.75	19.49	17.82	18.6867	0.913333	1.76	16.9867	1.41	1.1	1.62	14.35	14.4	13.32	0.65	0.56	0.94	16.13	16.73	15.27	16.0433	0.716667	1.37667	14.0233	-1.00999	-2.56552	0.234008	-3.75329	0.00449791	3.13799e-48	0.00478527	2.15661e-62	0.0337184	1.46258e-47	0.0150354	1.09464e-61
3771385	'AT5G40405'	mRNA	GO:0009451///RNA modification	biological_process	metabolic process+++cellular process	0.1	0.05	0.05	0.71	0.34	0.56	0.2	0.15	0.18	0.37	0.39	0.73	0.496667	0.176667	0.0666667	0.536667	0.08	0.04	0.04	0.59	0.28	0.47	0.16	0.12	0.14	0.32	0.34	0.62	0.426667	0.14	0.0533333	0.446667	1.44945	-2.36851	0.0253784	-0.887563	0.213545	0.0105935	0.957594	0.196743	0.569585	0.0158602	0.987145	0.244899
3771399	'AT5G42146'	mRNA	GO:0008150///biological_process	biological_process	biological_process	4.82	3.88	5.65	14.29	18.48	18.49	4.64	5.61	7.08	23.2	24.68	24.13	24.0033	5.77667	4.78333	17.0867	3.79	3.02	4.4	11.86	15.2	15.24	3.63	4.44	5.49	19.96	21.19	20.68	20.61	4.52	3.73667	14.1	0.23349	-1.11495	0.566511	-1.392	0.507634	2.4058e-05	0.000297118	1.92401e-09	0.862829	4.3924e-05	0.00119451	4.08674e-09
3771400	'AT5G42223'	mRNA	GO:0031640///killing of cells of other organism+++GO:0050832///defense response to fungus	biological_process	cell killing+++multi-organism process+++response to stimulus	37.6	41.63	51.13	3	3.03	4.02	19.19	25.87	23.44	0.94	0	0	0.313333	22.8333	43.4533	3.35	29.52	32.43	39.9	2.49	2.49	3.32	15.04	20.46	18.19	0.81	0	0	0.27	17.8967	33.95	2.76667	-0.964864	4.40176	-3.19107	6.68371	0.00843579	1.3116e-15	0.046304	1.04783e-07	0.0561501	3.55053e-15	0.108076	2.06754e-07
3771453	'AT5G46871'	mRNA	GO:0031640///killing of cells of other organism+++GO:0050832///defense response to fungus	biological_process	cell killing+++multi-organism process+++response to stimulus	20.97	22.16	21.66	6.98	6.75	7.97	16.4	15.18	19.98	6.94	4.35	9.36	6.88333	17.1867	21.5967	7.23333	16.47	17.26	16.9	5.79	5.55	6.57	12.85	12.01	15.51	5.97	3.73	8.02	5.90667	13.4567	16.8767	5.97	-0.365131	2.29825	0.00447369	1.98452	0.0516223	8.81664e-30	0.987587	5.39769e-16	0.227306	3.22503e-29	0.995053	1.40069e-15
3771478	'AT5G50175'	mRNA	GO:0008150///biological_process	biological_process	biological_process	0.59	1.19	0.71	0	0	0.09	0.83	0.24	1.34	0	0.09	0.09	0.06	0.803333	0.83	0.03	0.46	0.93	0.55	0	0	0.07	0.65	0.19	1.04	0	0.07	0.07	0.0466667	0.626667	0.646667	0.0233333	-0.0846816	5.41287	0.920219	4.46229	0.905055	6.67007e-05	0.711585	0.00037026	0.977819	0.000118269	0.854383	0.000600706
3771487	'LPA2'	mRNA				1.66	1.55	2.31	33.24	32.15	34.42	1.41	1.18	1.45	41.82	41.83	40.8	41.4833	1.34667	1.84	33.27	1.3	1.21	1.8	27.58	26.46	28.36	1.11	0.93	1.13	35.97	35.91	34.96	35.6133	1.05667	1.43667	27.4667	-0.481847	-3.45438	0.393332	-4.27344	0.337505	4.92272e-42	1.68613e-05	7.14558e-51	0.722738	2.13282e-41	8.32746e-05	3.21441e-50
3771524	'MT1B'	mRNA	GO:0010038///response to metal ion	biological_process	response to stimulus	0.17	0	0.18	1.99	1.74	1.73	0.18	0.9	0.18	1.42	1.16	1.15	1.24333	0.42	0.116667	1.82	0.14	0	0.14	1.65	1.43	1.43	0.14	0.71	0.14	1.22	1	0.99	1.07	0.33	0.0933333	1.50333	1.80756	-3.23428	-0.472462	-0.903636	0.260576	0.00664417	0.358084	0.294852	0.633441	0.0101488	0.540984	0.353706
5007658	'ALG12'	mRNA	GO:0006486///protein glycosylation+++GO:0006487///protein N-linked glycosylation+++GO:0006488///dolichol-linked oligosaccharide biosynthetic process+++GO:0030433///ubiquitin-dependent ERAD pathway+++GO:0097502///mannosylation	biological_process	metabolic process+++cellular process+++response to stimulus	4.71	3.99	4.37	19.31	20.37	16.94	4.19	3.53	3.55	17.26	18.53	17.78	17.8567	3.75667	4.35667	18.8733	3.7	3.11	3.41	16.02	16.76	13.96	3.28	2.79	2.75	14.84	15.9	15.23	15.3233	2.94	3.40667	15.58	-0.251658	-1.39543	-0.00910173	-1.58226	0.244395	1.70701e-21	0.922715	7.17209e-25	0.612944	5.34416e-21	0.962949	2.2486e-24
5007662	'AT1G04555'	mRNA	GO:0008150///biological_process	biological_process	biological_process	12.08	12.02	11.83	14.61	15.3	12.35	11.83	11.27	12.29	11.55	13.9	13.31	12.92	11.7967	11.9767	14.0867	9.49	9.36	9.23	12.12	12.58	10.18	9.27	8.91	9.54	9.94	11.93	11.41	11.0933	9.24	9.36	11.6267	-0.0563278	0.48889	-0.0495416	0.537891	0.744574	0.00191474	0.736488	0.000960685	0.939707	0.00305607	0.870196	0.00151366
5007666	'AT1G06148'	mRNA	GO:0008150///biological_process	biological_process	biological_process	6.38	5.97	5.55	1.36	1.57	0.51	6.13	5.52	6.12	0.89	0.27	0.58	0.58	5.92333	5.96667	1.14667	5.01	4.65	4.33	1.13	1.29	0.42	4.81	4.36	4.75	0.76	0.23	0.5	0.496667	4.64	4.66333	0.946667	-0.0883955	3.15463	-0.852138	3.97439	0.694802	4.3211e-24	0.13557	1.04504e-26	0.939707	1.42943e-23	0.262308	3.39193e-26
5007668	'AT1G06515'	mRNA	GO:0009555///pollen development+++GO:0090153///regulation of sphingolipid biosynthetic process+++GO:1904222///positive regulation of serine C-palmitoyltransferase activity	biological_process	developmental process+++multicellular organismal process+++metabolic process+++regulation of biological process+++cellular process+++cellular component organization or biogenesis+++biological regulation	81.44	80.58	81.94	75.72	64.27	63.74	94.82	88.75	93.35	72.65	67.01	56.99	65.55	92.3067	81.32	67.91	63.94	62.77	63.94	62.82	52.88	52.52	74.29	70.19	72.47	62.49	57.53	48.83	56.2833	72.3167	63.55	56.0733	0.150156	0.977148	0.0251633	1.15762	0.0901143	4.41323e-26	0.80501	5.71013e-32	0.333979	1.51656e-25	0.89307	2.02722e-31
5007670	'AT1G07615'	mRNA				0.35	0.65	0.83	3.24	3.14	3.35	1.18	1.08	1.51	5.07	3.66	5.16	4.63	1.25667	0.61	3.24333	0.28	0.51	0.64	2.69	2.58	2.76	0.93	0.85	1.18	4.36	3.15	4.42	3.97667	0.986667	0.476667	2.67667	1.01266	-1.68998	0.589345	-1.21046	0.030109	3.26088e-06	0.0026869	1.77106e-05	0.152511	6.25353e-06	0.00893881	3.11681e-05
5007681	'AT1G10865'	mRNA	GO:0033617///mitochondrial respiratory chain complex IV assembly	biological_process	cellular process+++cellular component organization or biogenesis	66.4	71.32	73.87	126.67	134.37	133.19	76.06	74.53	83.52	173.58	155.45	170.7	166.577	78.0367	70.53	131.41	52.13	55.56	57.64	105.09	110.55	109.75	59.6	58.94	64.84	149.3	133.45	146.29	143.013	61.1267	55.11	108.463	0.103446	-0.173391	0.393761	-0.407911	0.288437	0.0318144	7.08609e-10	9.50927e-07	0.671833	0.0451245	5.54829e-09	1.79364e-06
5007683	'AT1G11572'	mRNA	GO:0008150///biological_process	biological_process	biological_process	3.07	2.64	3.08	0.36	0	0.18	2.84	2.69	3.67	0.17	0.17	0	0.113333	3.06667	2.93	0.18	2.41	2.06	2.4	0.3	0	0.15	2.22	2.13	2.85	0.15	0.15	0	0.1	2.4	2.29	0.15	0.0287114	4.74797	-0.555428	5.39014	0.953564	9.64343e-07	0.779009	2.04953e-06	0.999824	1.89809e-06	0.89307	3.79849e-06
5007686	'LEW1'	mRNA	GO:0001525///angiogenesis+++GO:0006487///protein N-linked glycosylation+++GO:0009414///response to water deprivation+++GO:0009645///response to low light intensity stimulus+++GO:0019408///dolichol biosynthetic process+++GO:0030968///endoplasmic reticulum unfolded protein response	biological_process	developmental process+++multicellular organismal process+++metabolic process+++cellular process+++response to stimulus+++regulation of biological process+++signaling+++biological regulation	2.61	1.98	2.56	8.04	8.68	8.54	2.12	1.57	2.11	7.26	7.71	7.95	7.64	1.93333	2.38333	8.42	2.05	1.54	2	6.67	7.14	7.04	1.66	1.24	1.63	6.24	6.62	6.81	6.55667	1.51	1.86333	6.95	-0.339331	-1.09166	-0.0649736	-1.30978	0.301744	7.48313e-07	0.656681	6.48544e-08	0.688359	1.48058e-06	0.811222	1.29366e-07
5007698	'AT1G15885'	mRNA	GO:0008150///biological_process	biological_process	biological_process	0.91	1.85	0.3	13.74	10.68	11.49	0.91	0.32	0.31	11.97	13.72	14.16	13.2833	0.513333	1.02	11.97	0.71	1.44	0.24	11.4	8.79	9.47	0.71	0.25	0.24	10.29	11.78	12.14	11.4033	0.4	0.796667	9.88667	-1.01272	-2.83947	0.224977	-4.01871	0.387016	3.96958e-07	0.345943	2.04631e-08	0.76764	7.95848e-07	0.528462	4.17648e-08
5007704	'MIF3'	mRNA	GO:0007275///multicellular organism development+++GO:0048509///regulation of meristem development	biological_process	developmental process+++multicellular organismal process+++regulation of biological process+++biological regulation	1.09	1.77	1.09	0.49	0.5	0.33	1.09	0	1.81	0	0.16	0.32	0.16	0.966667	1.31667	0.44	0.86	1.38	0.85	0.41	0.41	0.27	0.86	0	1.4	0	0.14	0.27	0.136667	0.753333	1.03	0.363333	-0.485306	2.29428	-1.39064	3.25562	0.56329	0.0057945	0.31358	0.00939864	0.881395	0.00889798	0.495617	0.0136603
5007719	'AT1G24147'	mRNA	GO:0008150///biological_process	biological_process	biological_process	5.46	5.15	4.74	38.17	32.71	33.01	7.12	8.69	6.81	55.54	57.09	60.72	57.7833	7.54	5.11667	34.63	4.28	4.01	3.7	31.66	26.91	27.2	5.58	6.87	5.29	47.77	49.01	52.04	49.6067	5.91333	3.99667	28.59	0.524998	-2.03582	0.813402	-2.26911	0.0379439	1.62134e-30	1.66127e-20	1.03445e-54	0.180295	6.00066e-30	2.45686e-19	4.88617e-54
5007720	'AT1G24577'	mRNA				0	0	0	1.7	1.85	1.84	0.17	0	0.18	0.63	0.51	1.14	0.76	0.116667	0	1.79667	0	0	0	1.41	1.52	1.51	0.14	0	0.14	0.55	0.44	0.97	0.653333	0.0933333	0	1.48	1.84037	-5.09172	-1.16187	-2.0268	0.53497	0.00015885	0.0478806	0.138102	0.869656	0.000275175	0.111266	0.175782
5007731	'AT1G27565'	mRNA	GO:0008150///biological_process	biological_process	biological_process	0	0	0	1.52	1.8	1.53	0	0	0	0	0	0	0	0	0	1.61667	0	0	0	1.26	1.48	1.26	0	0	0	0	0	0	0	0	0	1.33333		-3.98203	-5.07882			0.0090319	0.000436229			0.0136142	0.00170445
5007732	'AT1G27752'	mRNA	GO:0008150///biological_process	biological_process	biological_process	17.24	18.07	16.81	23.24	23.82	22.53	17.03	17.08	18.12	21.24	20.55	19.94	20.5767	17.41	17.3733	23.1967	13.53	14.07	13.11	19.28	19.6	18.56	13.34	13.51	14.06	18.27	17.64	17.09	17.6667	13.6367	13.57	19.1467	-0.0314916	0.307738	-0.0989723	0.430926	0.680236	4.46677e-06	0.102414	3.60656e-09	0.939707	8.50079e-06	0.209359	7.58926e-09
5007739	'AT1G29418'	mRNA	GO:0008150///biological_process	biological_process	biological_process	24.11	23.59	23.37	17.72	21.19	24.08	33.55	20.32	29.76	36.68	29.99	25.46	30.71	27.8767	23.69	20.9967	18.93	18.38	18.23	14.7	17.44	19.84	26.28	16.07	23.1	31.55	25.75	21.82	26.3733	21.8167	18.5133	17.3267	0.206673	0.887324	0.627511	0.522232	0.434171	0.000388644	0.00637727	0.0316265	0.811377	0.000654605	0.0194311	0.0436838
5007770	'AT1G35516'	mRNA				6.6	4.47	7.13	36.85	38.72	38.75	7.49	6.81	7.21	49.11	48.77	46.06	47.98	7.17	6.06667	38.1067	5.18	3.48	5.56	30.57	31.86	31.94	5.87	5.38	5.59	42.24	41.87	39.47	41.1933	5.61333	4.74	31.4567	0.205268	-1.92774	0.404685	-2.07152	0.400707	2.92089e-33	9.15166e-07	1.60347e-45	0.781957	1.12898e-32	5.30231e-06	6.78549e-45
5007772	'AT1G36622'	mRNA				302.59	262.06	296.33	60.33	51.15	51.72	315.16	283.75	281.13	15.26	12.2	11.44	12.9667	293.347	286.993	54.4	237.56	204.12	231.22	50.05	42.08	42.62	246.92	224.4	218.25	13.13	10.48	9.8	11.1367	229.857	224.3	44.9167	-0.00225057	3.12217	-1.99422	5.1698	0.979992	0	7.99844e-72	0	0.999824	0	4.4217e-70	0
5007783	'AT1G47278'	mRNA	GO:0006412///translation+++GO:0032543///mitochondrial translation	biological_process	metabolic process+++cellular process	19.91	21.11	21.26	15.4	16.81	18.91	26.75	23.24	21.98	15.4	13.75	18.71	15.9533	23.99	20.76	17.04	15.63	16.44	16.58	12.78	13.83	15.59	20.96	18.38	17.06	13.25	11.81	16.04	13.7	18.8	16.2167	14.0667	0.107521	1.13872	0.0592015	1.24273	0.450144	7.28061e-16	0.685437	5.10667e-18	0.822504	1.9858e-15	0.834717	1.39558e-17
5007786	'AT1G48745'	mRNA				14.06	13.58	12.15	29.96	28.88	27.92	7.74	9.71	9.76	44.87	45.19	49.06	46.3733	9.07	13.2633	28.92	11.04	10.58	9.48	24.85	23.76	23	6.07	7.68	7.58	38.6	38.79	42.04	39.81	7.11	10.3667	23.87	-0.584095	-0.402096	0.756515	-1.68698	0.0031841	0.00421266	1.65921e-15	3.17335e-30	0.0251458	0.00654929	1.91455e-14	1.09279e-29
5007794	'AT1G52618'	mRNA				0.76	0.51	2.02	19.06	20.48	14.94	1.01	2.88	1.57	22	20.18	21.94	21.3733	1.82	1.09667	18.16	0.59	0.4	1.58	15.81	16.85	12.31	0.79	2.27	1.22	18.93	17.32	18.8	18.35	1.42667	0.856667	14.99	0.687155	-3.32549	0.311691	-2.89794	0.381409	2.01239e-12	0.0809227	5.47545e-14	0.761954	4.95695e-12	0.172764	1.34384e-13
5007810	'AT1G57765'	mRNA	GO:0008150///biological_process	biological_process	biological_process	44.66	41.2	46.85	22.55	22.72	22.86	40.11	41.97	48.19	17.76	17.81	16.84	17.47	43.4233	44.2367	22.71	35.06	32.09	36.55	18.71	18.69	18.84	31.43	33.19	37.41	15.28	15.29	14.43	15	34.01	34.5667	18.7467	-0.0623268	1.68499	-0.303335	1.98184	0.516366	9.97412e-69	0.00745109	6.919e-76	0.866761	5.73284e-68	0.0223065	3.94405e-75
5007832	'AT1G62422'	mRNA	GO:0008150///biological_process	biological_process	biological_process	46.92	45.24	39.1	34.15	32.45	31.34	47	47.72	51.24	20.69	21.71	21.55	21.3167	48.6533	43.7533	32.6467	36.83	35.23	30.51	28.33	26.7	25.82	36.83	37.74	39.78	17.8	18.64	18.47	18.3033	38.1167	34.19	26.95	0.118299	1.14577	-0.540269	1.86022	0.168912	1.41821e-40	2.47046e-09	1.86448e-98	0.498795	6.0432e-40	1.85301e-08	1.25052e-97
5007835	'AT1G65483'	mRNA				0.8	0.93	0.74	0.79	0.56	0.61	0.37	0.63	0.32	0.36	0.5	0.41	0.423333	0.44	0.823333	0.653333	0.63	0.72	0.58	0.66	0.46	0.5	0.29	0.5	0.25	0.31	0.43	0.35	0.363333	0.346667	0.643333	0.54	-0.936916	1.05349	-0.558166	0.730369	0.0983158	0.0233804	0.282491	0.239499	0.354917	0.0336753	0.459724	0.293671
5007837	'RTFL21'	mRNA	GO:0048367///shoot system development	biological_process	developmental process+++multicellular organismal process	0	0	0	26.45	26.79	25.81	0	0.21	0.21	37.43	42.97	44.9	41.7667	0.14	0	26.35	0	0	0	21.95	22.04	21.27	0	0.17	0.16	32.2	36.89	38.48	35.8567	0.11	0	21.7533	1.8531	-8.72278	0.739987	-7.55832	0.530476	2.58744e-13	2.2375e-09	2.39701e-13	0.869249	6.55576e-13	1.68577e-08	5.78578e-13
5007841	'AT1G68862'	mRNA	GO:0008150///biological_process	biological_process	biological_process	1.39	0.48	0.85	4.18	5.9	3.76	0.1	0.49	0.4	4.18	5.04	2.27	3.83	0.33	0.906667	4.61333	1.1	0.37	0.66	3.47	4.85	3.1	0.08	0.38	0.31	3.59	4.32	1.94	3.28333	0.256667	0.71	3.80667	-1.00818	-2.19868	-0.206322	-2.9464	0.486877	0.00463104	0.635268	0.00365639	0.852202	0.00717154	0.793479	0.0055182
5007847	'AT1G74088'	mRNA	GO:0008150///biological_process	biological_process	biological_process	0.64	0.4	0.21	9.37	10.07	9.63	0.26	0.22	0.53	12.15	12.72	12.07	12.3133	0.336667	0.416667	9.69	0.5	0.31	0.16	7.78	8.28	7.93	0.2	0.17	0.41	10.45	10.92	10.34	10.57	0.26	0.323333	7.99667	-0.374381	-3.9307	0.421236	-4.6681	0.734211	2.17297e-13	0.0103899	1.55854e-15	0.939707	5.52411e-13	0.0299011	3.99565e-15
5007848	'AT1G74458'	mRNA				0	0	0	7.66	10.51	8.87	0.14	0.14	0.29	20.86	16.78	17.07	18.2367	0.19	0	9.01333	0	0	0	6.35	8.65	7.31	0.11	0.11	0.22	17.94	14.41	14.63	15.66	0.146667	0	7.43667	2.8468	-7.73419	1.09327	-5.92347	0.190836	1.56128e-10	9.73243e-11	2.16139e-15	0.534766	3.61314e-10	8.15258e-10	5.51665e-15
5007850	'AT1G76065'	mRNA	GO:0008150///biological_process	biological_process	biological_process	4.39	4.09	4.78	3.99	4.51	4.29	5.76	5.96	5.37	3.58	3.76	4.19	3.84333	5.69667	4.42	4.26333	3.44	3.18	3.73	3.31	3.71	3.53	4.51	4.71	4.17	3.08	3.23	3.59	3.3	4.46333	3.45	3.51667	0.332163	0.774908	-0.0751634	1.23793	0.156158	0.000798875	0.737916	2.60366e-08	0.473714	0.00131422	0.871291	5.28595e-08
5007874	'AT2G14285'	mRNA	GO:0000387///spliceosomal snRNP assembly	biological_process	metabolic process+++cellular process+++cellular component organization or biogenesis	3.73	3.79	4.79	13.27	15.7	14.34	5.59	5.24	6.89	17.35	14.98	17.49	16.6067	5.90667	4.10333	14.4367	2.93	2.95	3.74	11.01	12.91	11.81	4.38	4.15	5.35	14.92	12.86	14.99	14.2567	4.62667	3.20667	11.91	0.488912	-1.09429	0.279617	-0.828928	0.233782	0.000632	0.165129	0.00348102	0.599489	0.00104834	0.306922	0.00526406
5007884	'RL4'	mRNA				0	0	0	28.83	25.89	25.54	0	0.85	0.43	30.74	31.4	31.21	31.1167	0.426667	0	26.7533	0	0	0	23.92	21.3	21.04	0	0.67	0.33	26.44	26.96	26.75	26.7167	0.333333	0	22.0867	3.44392	-8.73402	0.293595	-5.53814	0.288922	2.44532e-13	0.0244715	1.84633e-19	0.672346	6.20212e-13	0.0630223	5.2135e-19
5007888	'AT2G20562'	mRNA	GO:0007275///multicellular organism development	biological_process	developmental process+++multicellular organismal process	121.57	104.35	96.66	7.39	9.02	10.3	155.17	139.6	141.27	4.73	3.95	2.93	3.87	145.347	107.527	8.90333	95.44	81.28	75.42	6.13	7.42	8.49	121.57	110.4	109.67	4.07	3.39	2.51	3.32333	113.88	84.0467	7.34667	0.401084	4.31426	-1.12658	5.89832	8.03028e-06	9.57986e-187	0.000222267	5.61813e-211	0.000120397	1.04777e-185	0.000913157	6.47236e-210
5007904	'AT2G23348'	mRNA	GO:0008150///biological_process	biological_process	biological_process	0.13	0.23	0.15	2.67	1.98	1.62	0	0.48	0	1.83	2.31	1.92	2.02	0.16	0.17	2.09	0.1	0.18	0.12	2.21	1.63	1.33	0	0.38	0	1.58	1.98	1.65	1.73667	0.126667	0.133333	1.72333	0.00297888	-2.94185	0.00519857	-2.89758	0.998532	0.00073742	0.989105	0.00111128	0.999824	0.00121704	0.995053	0.00174143
5007918	'AT2G32487'	mRNA	GO:0008150///biological_process	biological_process	biological_process	1.87	3.06	3.23	10.17	9.11	8.84	4.29	6.62	3	23.17	19.5	19.71	20.7933	4.63667	2.72	9.37333	1.47	2.38	2.52	8.44	7.49	7.28	3.36	5.23	2.33	19.93	16.74	16.89	17.8533	3.64	2.12333	7.73667	0.729543	-1.05649	1.12955	-1.40238	0.146149	0.00811688	2.60128e-07	4.61556e-06	0.45529	0.0122974	1.59604e-06	8.39862e-06
5007942	'FHY1'	mRNA	GO:0007275///multicellular organism development+++GO:0009231///riboflavin biosynthetic process+++GO:0009416///response to light stimulus+++GO:0009639///response to red or far red light+++GO:0009640///photomorphogenesis+++GO:0009646///response to absence of light+++GO:0010018///far-red light signaling pathway+++GO:0010029///regulation of seed germination+++GO:0010114///response to red light+++GO:0…	biological_process	developmental process+++multicellular organismal process+++metabolic process+++cellular process+++response to stimulus+++regulation of biological process+++signaling+++biological regulation+++negative regulation of biological process+++cellular component organization or biogenesis+++positive regulation of biological process+++localization	4.86	6.69	6.03	18.31	20.1	19.68	3.63	5.75	4.33	22.2	20.37	20.39	20.9867	4.57	5.86	19.3633	3.82	5.21	4.7	15.19	16.53	16.22	2.85	4.55	3.36	19.09	17.49	17.48	18.02	3.58667	4.57667	15.98	-0.400897	-0.995307	0.192959	-1.53414	0.146882	4.67767e-08	0.102182	1.1867e-14	0.456629	9.78764e-08	0.20902	2.96973e-14
5007945	'AT2G39518'	mRNA				305.16	300.06	288.31	32.04	36.99	31.13	302.58	264.52	285.59	10.02	11.37	8.79	10.06	284.23	297.843	33.3867	239.57	233.72	224.96	26.58	30.44	25.65	237.07	209.19	221.72	8.62	9.76	7.53	8.63667	222.66	232.75	27.5567	-0.101624	3.88018	-1.65505	5.48941	0.0457063	0	1.66943e-35	0	0.207479	0	4.27029e-34	0
5007959	'AT2G43445'	mRNA	GO:0008150///biological_process	biological_process	biological_process	0	0	0	0.53	0.43	0.7	0	0	0.07	0.42	0.21	0.62	0.416667	0.0233333	0	0.553333	0	0	0	0.44	0.36	0.58	0	0	0.06	0.36	0.18	0.53	0.356667	0.02	0	0.46	0.952544	-4.68856	-0.343604	-3.33554	0.81542	0.00083952	0.567198	0.0223871	0.939707	0.0013784	0.733106	0.0313789
5007961	'AT2G44578'	mRNA	GO:0016567///protein ubiquitination	biological_process	metabolic process+++cellular process	5.05	7.3	5.26	1.18	2.83	2.36	15.01	16.87	17.51	7.58	7.91	6.69	7.39333	16.4633	5.87	2.12333	3.97	5.69	4.11	0.98	2.33	1.95	11.76	13.34	13.59	6.52	6.79	5.73	6.34667	12.8967	4.59	1.75333	1.45303	2.18949	1.87697	1.82133	8.87607e-09	1.04423e-08	6.46111e-08	1.09342e-17	2.09888e-07	2.2508e-08	4.24684e-07	2.96374e-17
5007980	'AT3G03272'	mRNA	GO:0009567///double fertilization forming a zygote and endosperm+++GO:0080155///regulation of double fertilization forming a zygote and endosperm+++GO:2000008///regulation of protein localization to cell surface	biological_process	reproduction+++reproductive process+++multi-organism process+++regulation of biological process+++biological regulation+++localization	0.81	0.82	0.32	0.12	0	0.12	1.13	0.66	0.83	0	0.12	0	0.04	0.873333	0.65	0.08	0.63	0.64	0.25	0.1	0	0.1	0.89	0.53	0.65	0	0.1	0	0.0333333	0.69	0.506667	0.0666667	0.404035	3.70825	-0.869152	5.0373	0.621934	0.00546769	0.727203	0.0003452	0.914749	0.00841555	0.863819	0.000561004
5007993	'HST'	mRNA	GO:0006405///RNA export from nucleus+++GO:0009809///lignin biosynthetic process+++GO:0009910///negative regulation of flower development+++GO:0009944///polarity specification of adaxial/abaxial axis+++GO:0009963///positive regulation of flavonoid biosynthetic process+++GO:0009965///leaf morphogenesis+++GO:0010236///plastoquinone biosynthetic process+++GO:0010252///auxin homeostasis+++GO:0016117//…	biological_process	localization+++metabolic process+++cellular process+++reproduction+++developmental process+++regulation of biological process+++reproductive process+++negative regulation of biological process+++multicellular organismal process+++biological regulation+++positive regulation of biological process+++cellular component organization or biogenesis	3.51	2.71	3.47	18.16	18.93	17.03	3.33	3.32	3.64	16.27	14.31	15.22	15.2667	3.43	3.23	18.04	2.75	2.11	2.71	15.07	15.57	14.03	2.61	2.63	2.82	13.99	12.29	13.04	13.1067	2.68667	2.52333	14.89	0.0514047	-1.75705	-0.165946	-1.4841	0.840812	6.61869e-25	0.105606	2.15549e-17	0.951148	2.22501e-24	0.214466	5.80448e-17
5007996	'AT3G13432'	mRNA	GO:0008150///biological_process	biological_process	biological_process	3.76	3.58	4.94	0.71	1.98	3.39	5.17	8.03	5.35	0.34	0.52	0	0.286667	6.18333	4.09333	2.02667	2.95	2.79	3.86	0.59	1.63	2.79	4.05	6.35	4.15	0.3	0.45	0	0.25	4.85	3.2	1.67	0.559141	1.73596	-2.73746	5.08936	0.152065	0.000370704	0.00286578	6.17413e-12	0.466437	0.000625684	0.00946506	1.43131e-11
5007997	'AT3G13437'	mRNA	GO:0009414///response to water deprivation+++GO:0050832///defense response to fungus	biological_process	response to stimulus+++multi-organism process	1.6	1.63	0.64	27.51	27.91	34.39	1.91	1.66	1.98	19.86	19.68	21.22	20.2533	1.85	1.29	29.9367	1.26	1.27	0.5	22.82	22.96	28.34	1.5	1.31	1.54	17.08	16.89	18.18	17.3833	1.45	1.01	24.7067	0.492436	-3.82694	-0.486224	-2.79166	0.539425	3.83607e-16	0.00621183	6.98371e-11	0.870736	1.05428e-15	0.0189665	1.56421e-10
5007999	'AT3G14172'	mRNA	GO:0008150///biological_process	biological_process	biological_process	5.36	4.96	5.26	6.91	7.12	7.91	5.71	5.68	6.07	7.46	8.28	7.81	7.85	5.82	5.19333	7.31333	4.21	3.87	4.11	5.73	5.86	6.52	4.47	4.49	4.71	6.42	7.11	6.69	6.74	4.55667	4.06333	6.03667	0.139504	0.211605	0.161057	0.245955	0.192335	0.0308159	0.0551488	0.0101056	0.537116	0.0437733	0.125811	0.014649
5008005	'ENA'	mRNA				0.12	0	0.37	9.34	9.35	9.61	0	0.12	0.25	11.93	13.51	13.76	13.0667	0.123333	0.163333	9.43333	0.1	0	0.29	7.75	7.69	7.92	0	0.1	0.19	10.26	11.6	11.79	11.2167	0.0966667	0.13	7.78667	-0.422589	-5.13854	0.549134	-6.05596	0.804368	1.29152e-11	0.00060606	1.68672e-12	0.939707	3.10265e-11	0.00230484	3.97542e-12
5008014	'AT3G19615'	mRNA	GO:0008150///biological_process	biological_process	biological_process	449.97	424.24	461.28	52.61	56.02	68.13	390.84	380.4	413.53	3.51	6.86	6.35	5.57333	394.923	445.163	58.92	353.26	330.45	359.92	43.64	46.09	56.14	306.22	300.84	321.05	3.02	5.89	5.44	4.78333	309.37	347.877	48.6233	-0.206893	3.63192	-3.3288	6.80943	0.00226401	0	8.5937e-35	1.13651e-204	0.0189325	0	2.14569e-33	1.2784e-203
5008017	'AT3G21295'	mRNA	GO:0008150///biological_process	biological_process	biological_process	12.37	14.05	13.35	12.12	12.95	11.73	16.21	13.13	14.05	9.17	9.42	9.87	9.48667	14.4633	13.2567	12.2667	9.71	10.94	10.42	10.05	10.66	9.66	12.7	10.38	10.91	7.89	8.08	8.46	8.14333	11.33	10.3567	10.1233	0.0969989	0.829402	-0.300998	1.28305	0.315989	1.35259e-21	0.000429866	3.20952e-41	0.703812	4.24729e-21	0.00168139	1.28898e-40
5008019	'AT3G21460'	mRNA	GO:0000122///negative regulation of transcription by RNA polymerase II+++GO:0045454///cell redox homeostasis	biological_process	metabolic process+++regulation of biological process+++negative regulation of biological process+++cellular process+++biological regulation	0	0	0.21	4.33	6.89	4.04	0	0	0.64	4.06	3.03	4.64	3.91	0.213333	0.07	5.08667	0	0	0.16	3.59	5.67	3.33	0	0	0.49	3.49	2.6	3.98	3.35667	0.163333	0.0533333	4.19667	1.46489	-5.38693	-0.302882	-3.55709	0.537481	1.80311e-05	0.377019	0.000223374	0.870455	3.31213e-05	0.560788	0.000367433
5008022	'AT3G22275'	mRNA	GO:0006952///defense response+++GO:0009611///response to wounding+++GO:0009867///jasmonic acid mediated signaling pathway+++GO:0031347///regulation of defense response+++GO:2000022///regulation of jasmonic acid mediated signaling pathway	biological_process	response to stimulus+++regulation of biological process+++signaling+++cellular process+++biological regulation	27.28	29	28.32	0.22	0.78	0.44	26.85	29.33	27.05	2.26	1.19	1.5	1.65	27.7433	28.2	0.48	21.42	22.59	22.09	0.18	0.64	0.37	21.04	23.2	21	1.94	1.02	1.28	1.41333	21.7467	22.0333	0.396667	-0.0573455	6.59316	1.85066	4.74141	0.658295	2.11308e-55	0.00358291	1.22411e-78	0.935874	1.06611e-54	0.0115911	7.10161e-78
5008023	'AT3G23255'	mRNA	GO:0000724///double-strand break repair via homologous recombination+++GO:0008150///biological_process	biological_process	metabolic process+++response to stimulus+++cellular process+++biological_process	3.95	3.36	4.72	11.77	12.35	13.4	4.53	3.32	4.4	12.8	12.81	13.74	13.1167	4.08333	4.01	12.5067	3.1	2.62	3.68	9.76	10.16	11.04	3.55	2.63	3.42	11.01	11	11.77	11.26	3.2	3.13333	10.32	-0.043229	-0.904962	0.142473	-1.0345	0.894869	0.000157133	0.371051	1.49858e-05	0.973474	0.000272373	0.554579	2.64749e-05
5008030	'AT3G26782'	mRNA	GO:0009451///RNA modification	biological_process	metabolic process+++cellular process	0.17	0.34	0.42	1.27	1.32	1.51	0.34	0.26	0.39	1.75	1.49	1.64	1.62667	0.33	0.31	1.36667	0.13	0.26	0.33	1.06	1.09	1.24	0.27	0.2	0.3	1.5	1.28	1.4	1.39333	0.256667	0.24	1.13	0.0532047	-1.41656	0.321478	-1.62844	0.93461	0.00152046	0.20939	0.000117995	0.99122	0.002444	0.367963	0.000197684
5008042	'AT3G29639'	mRNA				0.73	0.37	0.37	10.71	11.75	11.96	0.49	0.5	1.23	11.89	10.66	9.32	10.6233	0.74	0.49	11.4733	0.57	0.29	0.29	8.88	9.66	9.86	0.38	0.4	0.96	10.22	9.15	7.99	9.12	0.58	0.383333	9.46667	0.492232	-3.69266	-0.0472631	-3.09662	0.546836	5.52339e-15	0.784846	1.96545e-13	0.876164	1.47179e-14	0.89307	4.75458e-13
5008070	'RTFL4'	mRNA	GO:0048367///shoot system development	biological_process	developmental process+++multicellular organismal process	0.73	0.25	0.49	0	0	0	0.49	0.5	0	0	0	0	0	0.33	0.49	0	0.57	0.19	0.38	0	0	0	0.38	0.4	0	0	0	0	0	0.26	0.38	0	-0.590748	4.56472		4.00264	0.670726	0.00892925		0.0511029	0.939707	0.0134659		0.0688664
5008077	'AT3G50845'	mRNA	GO:0016226///iron-sulfur cluster assembly+++GO:0106035///protein maturation by [4Fe-4S] cluster transfer	biological_process	metabolic process+++cellular process+++cellular component organization or biogenesis	1.99	2.48	1.78	11.23	12.06	11.96	2	2.75	2.52	12.86	11.65	12.97	12.4933	2.42333	2.08333	11.75	1.57	1.93	1.39	9.32	9.92	9.85	1.57	2.18	1.96	11.06	10	11.11	10.7233	1.90333	1.63	9.69667	0.184012	-1.77634	0.164883	-1.7017	0.738921	1.86934e-06	0.422428	1.67336e-06	0.939707	3.6232e-06	0.608695	3.11686e-06
5008084	'AT3G52905'	mRNA	GO:0000967///rRNA 5'-end processing	biological_process	metabolic process+++cellular process+++cellular component organization or biogenesis	2.57	1.04	1.55	7.26	8.92	7.56	1.72	1.94	1.77	9.46	7.09	7.53	8.02667	1.81	1.72	7.91333	2.02	0.81	1.21	6.02	7.34	6.23	1.35	1.54	1.38	8.14	6.09	6.45	6.89333	1.42333	1.34667	6.53	0.0393418	-1.47804	0.0967967	-1.48035	0.944082	0.000118396	0.672887	8.08224e-05	0.994903	0.000206579	0.82492	0.000136639
5008085	'AT3G54085'	mRNA	GO:0006888///ER to Golgi vesicle-mediated transport	biological_process	localization	28.62	18.46	20.1	22.4	23.82	21.17	23.17	23.68	24.71	19.76	21.52	14.61	18.63	23.8533	22.3933	22.4633	22.47	14.38	15.69	18.58	19.6	17.44	18.16	18.73	19.18	17	18.47	12.52	15.9967	18.69	17.5133	18.54	0.0572353	0.718134	-0.193243	1.02438	0.79289	0.000441819	0.329764	8.81765e-07	0.939707	0.000741497	0.513323	1.66692e-06
5008088	'AT3G55490'	mRNA	GO:0006260///DNA replication+++GO:0009793///embryo development ending in seed dormancy	biological_process	metabolic process+++cellular process+++developmental process+++reproduction+++reproductive process+++multicellular organismal process	3.36	2.57	3.51	11.95	13.25	12.2	3.51	3.49	4.54	13.6	13.01	13.69	13.4333	3.84667	3.14667	12.4667	2.64	2	2.74	9.91	10.9	10.06	2.75	2.76	3.52	11.7	11.17	11.73	11.5333	3.01	2.46	10.29	0.246909	-1.26891	0.185641	-1.1517	0.474811	4.34028e-07	0.224972	9.50715e-07	0.842214	8.68688e-07	0.388156	1.7934e-06
5008138	'RTFL12'	mRNA	GO:0048367///shoot system development+++GO:0071456///cellular response to hypoxia	biological_process	developmental process+++multicellular organismal process+++response to stimulus+++cellular process	114.12	111.7	127.26	34.26	31.83	32.02	139.72	151.21	152.75	13.59	12.21	15.86	13.8867	147.893	117.693	32.7033	89.59	87.01	99.29	28.42	26.19	26.38	109.47	119.58	118.59	11.69	10.48	13.59	11.92	115.88	91.9633	26.9967	0.294561	2.5689	-1.15989	4.07897	5.82617e-05	2.47806e-180	7.64583e-16	0	0.000747362	2.63168e-179	8.99266e-15	0
5008151	'AT4G21192'	mRNA	GO:0008150///biological_process	biological_process	biological_process	60.48	51.62	55.97	40.81	41.3	43.1	60.02	53.7	56.81	47.28	46.4	42.29	45.3233	56.8433	56.0233	41.7367	47.48	40.21	43.67	33.86	33.98	35.52	47.03	42.47	44.1	40.67	39.83	36.24	38.9133	44.5333	43.7867	34.4533	-0.0144315	1.14168	0.194717	0.988255	0.895108	2.88357e-27	0.061638	3.0537e-20	0.973616	1.01148e-26	0.137672	8.75133e-20
5008155	'AT4G22285'	mRNA	GO:0000245///spliceosomal complex assembly+++GO:0016579///protein deubiquitination	biological_process	metabolic process+++cellular process+++cellular component organization or biogenesis	5.2	5.12	6.25	13.27	15.09	14.5	5.53	6.28	7.2	16.21	16.26	16.14	16.2033	6.33667	5.52333	14.2867	4.08	3.99	4.87	11.01	12.41	11.94	4.34	4.96	5.59	13.94	13.95	13.83	13.9067	4.96333	4.31333	11.7867	0.163519	-0.648574	0.257307	-0.686568	0.291245	7.05487e-08	0.00178698	2.61821e-09	0.67488	1.46515e-07	0.00619767	5.5334e-09
5008162	'AT4G25225'	mRNA				37.12	30.98	35.51	19.75	19.02	25.27	42.07	42.54	35.98	17.05	13.45	16.11	15.5367	40.1967	34.5367	21.3467	29.14	24.13	27.71	16.38	15.65	20.82	32.96	33.65	27.93	14.66	11.54	13.81	13.3367	31.5133	26.9933	17.6167	0.197215	1.40922	-0.380539	2.04269	0.319902	2.6743e-11	0.122238	3.62746e-21	0.70851	6.35431e-11	0.241256	1.06235e-20
5008166	'AT4G26288'	mRNA	GO:0006979///response to oxidative stress+++GO:0046686///response to cadmium ion	biological_process	response to stimulus	42.94	43.47	53.34	51.67	50.42	54.52	20.5	25.19	25.15	56.49	51.68	48.55	52.24	23.6133	46.5833	52.2033	33.71	33.86	41.62	42.87	41.48	44.92	16.06	19.92	19.52	48.59	44.37	41.61	44.8567	18.5	36.3967	43.09	-1.02031	0.5566	0.0764684	-0.484667	7.61177e-13	2.96914e-07	0.427143	0.000258131	2.76483e-11	5.98734e-07	0.613555	0.000423049
5008179	'AT4G32605'	mRNA				1.96	1.65	1.86	7.68	9.1	8.22	2.08	2.35	3.27	9.91	8.85	8.95	9.23667	2.56667	1.82333	8.33333	1.54	1.29	1.45	6.37	7.48	6.78	1.63	1.86	2.54	8.52	7.59	7.67	7.92667	2.01	1.42667	6.87667	0.45519	-1.46632	0.223799	-1.17895	0.254601	5.10793e-07	0.192964	8.17416e-06	0.625918	1.01954e-06	0.345995	1.46561e-05
5008180	'AT4G33467'	mRNA				63.12	64.12	57.43	35.35	41.96	41.54	45.87	49.12	48.3	21.59	21.29	19.24	20.7067	47.7633	61.5567	39.6167	49.56	49.95	44.81	29.32	34.52	34.23	35.94	38.84	37.5	18.57	18.27	16.49	17.7767	37.4267	48.1067	32.69	-0.40214	1.3573	-0.862822	1.87381	0.000337657	1.34678e-35	1.42584e-10	1.74008e-45	0.00360873	5.3935e-35	1.17953e-09	7.35363e-45
5008186	'AT4G36945'	mRNA	GO:0006629///lipid metabolic process	biological_process	metabolic process	50.29	53.43	47.33	14.02	14.63	14.46	53.77	52.5	56.49	9.25	11.12	11.59	10.6533	54.2533	50.35	14.37	39.48	41.62	36.93	11.63	12.04	11.92	42.13	41.52	43.86	7.95	9.54	9.93	9.14	42.5033	39.3433	11.8633	0.0735737	2.53372	-0.357911	3.02099	0.294349	3.75033e-204	0.00253507	1.81178e-235	0.679132	4.40453e-203	0.00848258	2.26467e-234
5008189	'AT4G37608'	mRNA	GO:0008150///biological_process	biological_process	biological_process	9.18	7.42	7.53	7.42	5.12	4.92	9.41	7.12	8.86	2.76	2.78	4.58	3.37333	8.46333	8.04333	5.82	7.21	5.78	5.88	6.15	4.21	4.05	7.37	5.63	6.88	2.37	2.39	3.93	2.89667	6.62667	6.29	4.80333	0.0392802	1.1876	-0.711089	1.99376	0.89019	3.88325e-05	0.0406347	6.14194e-10	0.971434	6.99221e-05	0.0969252	1.32816e-09
5008200	'AT5G05365'	mRNA	GO:0030001///metal ion transport	biological_process	localization	6.48	6.25	3.74	24.67	14.08	18.31	5.77	8.16	5.99	11.43	9.35	10.68	10.4867	6.64	5.49	19.02	5.08	4.87	2.92	20.47	11.59	15.09	4.52	6.45	4.65	9.83	8.03	9.15	9.00333	5.20667	4.29	15.7167	0.240036	-1.07931	-0.783731	-0.000253976	0.574841	0.00134823	0.00225203	0.999406	0.8878	0.00217463	0.00762972	0.999452
5008204	'AT5G08760'	mRNA	GO:0009751///response to salicylic acid	biological_process	response to stimulus	17.18	15.87	21.15	129.35	128.83	114.29	37.3	44.39	39.74	229.54	218.93	228.73	225.733	40.4767	18.0667	124.157	13.49	12.36	16.51	107.31	106	94.18	29.23	35.1	30.85	197.44	187.94	196.01	193.797	31.7267	14.12	102.497	1.12697	-2.06315	0.93962	-1.82059	3.5781e-07	8.98394e-34	1.63243e-31	1.06503e-50	6.8152e-06	3.4946e-33	3.69349e-30	4.7841e-50
5008229	'AT5G27395'	mRNA				13.7	11.2	12.35	7.78	7.91	6.46	15.7	16.99	16.78	7.38	7.33	7.42	7.37667	16.49	12.4167	7.38333	10.75	8.72	9.64	6.45	6.51	5.32	12.3	13.44	13.03	6.35	6.3	6.36	6.33667	12.9233	9.70333	6.09333	0.373387	1.46298	0.0331216	1.85901	0.00256971	2.50755e-26	0.822404	2.41035e-49	0.0210313	8.65759e-26	0.894992	1.06698e-48
5008297	'AT5G44568'	mRNA	GO:0006952///defense response+++GO:0009751///response to salicylic acid	biological_process	response to stimulus	1.84	1.68	0.55	18.79	15.36	19.73	4.43	3.23	4.57	15.56	17.41	17.64	16.87	4.07667	1.35667	17.96	1.44	1.31	0.43	15.58	12.63	16.26	3.47	2.55	3.55	13.39	14.94	15.12	14.4833	3.19	1.06	14.8233	1.55216	-3.00589	-0.0152085	-1.38161	0.00231575	1.05715e-15	0.925613	1.50037e-07	0.0192812	2.86914e-15	0.964918	2.938e-07
5008298	'AT5G44572'	mRNA	GO:0008150///biological_process	biological_process	biological_process	0.67	0.6	0.97	13.02	12.07	11.35	0.97	0.53	1.15	12.77	13.87	13.81	13.4833	0.883333	0.746667	12.1467	0.52	0.47	0.76	10.8	9.93	9.35	0.76	0.42	0.9	10.98	11.9	11.84	11.5733	0.693333	0.583333	10.0267	0.210874	-3.29808	0.225512	-3.25527	0.698976	1.23819e-26	0.0592348	2.08122e-29	0.939707	4.29862e-26	0.133268	7.0835e-29
5008299	'AT5G44574'	mRNA	GO:0008150///biological_process	biological_process	biological_process	0	0.22	0.11	1.24	1.34	1.08	0	0.23	0	1.78	1.45	1.36	1.53	0.0766667	0.11	1.22	0	0.17	0.09	1.03	1.1	0.89	0	0.18	0	1.53	1.25	1.17	1.31667	0.06	0.0866667	1.00667	-0.58465	-2.7499	0.400728	-3.68823	0.775438	0.00704242	0.349953	0.00146467	0.939707	0.0107295	0.532955	0.00227101
5008300	'AT5G44578'	mRNA	GO:0008150///biological_process	biological_process	biological_process	0.96	2.29	0.32	10.66	11.3	8.65	1.6	1.67	1.66	12.89	14.66	16.85	14.8	1.64333	1.19	10.2033	0.76	1.78	0.25	8.84	9.3	7.13	1.25	1.32	1.29	11.08	12.58	14.44	12.7	1.28667	0.93	8.42333	0.437081	-2.39365	0.6113	-2.51129	0.615546	2.11573e-05	0.0142433	9.99293e-08	0.911105	3.87247e-05	0.0393164	1.97337e-07
5008301	'AT5G44582'	mRNA	GO:0008150///biological_process	biological_process	biological_process	1.56	0.32	1.25	28.77	34.7	37.41	1.56	0.65	2.26	42.22	36.84	40.34	39.8	1.49	1.04333	33.6267	1.23	0.25	0.97	23.87	28.55	30.82	1.22	0.51	1.76	36.31	31.63	34.57	34.17	1.16333	0.816667	27.7467	0.473698	-4.28621	0.320653	-4.07508	0.603922	1.22557e-17	0.0302703	2.16172e-21	0.90398	3.49446e-17	0.0754763	6.35294e-21
5008305	'AT5G52882'	mRNA				9.33	10.11	10.24	7.45	7.79	7.7	7.53	7.52	7.86	6.77	7.52	6.27	6.85333	7.63667	9.89333	7.64667	7.32	7.88	7.99	6.18	6.41	6.34	5.9	5.95	6.11	5.83	6.46	5.37	5.88667	5.98667	7.73	6.31	-0.407798	1.09708	-0.0825706	0.827503	2.94733e-05	8.25713e-35	0.390399	4.17218e-15	0.000400686	3.26744e-34	0.574243	1.0575e-14
5008306	'AT5G53486'	mRNA				6.65	5.69	5.01	16.59	17.18	14.46	7.49	5.06	3.99	22.79	23.52	22.17	22.8267	5.51333	5.78333	16.0767	5.22	4.44	3.91	13.77	14.13	11.91	5.87	4	3.1	19.6	20.19	19	19.5967	4.32333	4.52333	13.27	-0.179395	-0.770748	0.506302	-1.40092	0.580986	0.000828052	0.000694008	1.3125e-09	0.890972	0.00136008	0.00261259	2.80279e-09
5008312	'CPL4'	mRNA	GO:0009651///response to salt stress+++GO:0070940///dephosphorylation of RNA polymerase II C-terminal domain	biological_process	response to stimulus+++metabolic process+++regulation of biological process+++cellular process+++biological regulation	3.77	4.34	4.84	10.69	10.31	10	3.92	3.92	3.62	11.52	9.96	11.47	10.9833	3.82	4.31667	10.3333	2.96	3.38	3.77	8.87	8.49	8.24	3.07	3.1	2.81	9.91	8.55	9.83	9.43	2.99333	3.37	8.53333	-0.200855	-0.543004	0.164456	-0.852804	0.352507	0.000791694	0.161229	4.47156e-07	0.735781	0.0013028	0.300995	8.57225e-07
5008330	'AT5G63225'	mRNA	GO:0008150///biological_process	biological_process	biological_process	4.29	3.44	3.17	2.39	2.42	1.54	3.17	3.74	3.74	1.66	1.34	0.99	1.33	3.55	3.63333	2.11667	3.37	2.68	2.47	1.98	1.99	1.27	2.48	2.96	2.91	1.43	1.15	0.85	1.14333	2.78333	2.84	1.74667	-0.0701208	1.49892	-0.596861	2.08145	0.873784	0.00100068	0.287608	4.04322e-05	0.965492	0.00163094	0.465874	6.96338e-05
5008332	'IDL2'	mRNA	GO:0010227///floral organ abscission	biological_process	developmental process+++reproduction+++reproductive process+++multicellular organismal process	6.34	7.41	5.96	0.73	0.84	1.16	9.01	7.1	6.85	0.61	1.22	1.01	0.946667	7.65333	6.57	0.91	4.98	5.77	4.65	0.61	0.7	0.95	7.06	5.62	5.32	0.53	1.05	0.87	0.816667	6	5.13333	0.753333	0.189028	3.57299	0.133161	3.68419	0.453222	2.78651e-21	0.822174	7.39402e-24	0.825104	8.68416e-21	0.894919	2.27937e-23
6240237	'AT3G57062'	mRNA	GO:0008150///biological_process	biological_process	biological_process	26.26	27.28	30.89	49.92	46.25	52.66	25.91	24.66	27.61	54.15	54.91	54.92	54.66	26.06	28.1433	49.61	20.62	21.25	24.1	41.41	38.05	43.39	20.3	19.5	21.43	46.57	47.14	47.07	46.9267	20.41	21.99	40.95	-0.101617	0.292252	0.177832	0.0685877	0.431068	0.0101887	0.0683722	0.550344	0.809242	0.0152761	0.150192	0.622654
6240241	'AT4G09012'	mRNA	GO:0006412///translation	biological_process	metabolic process+++cellular process	0.91	1.47	0.82	0.55	0.21	0.28	1.74	1.59	1.22	0.67	0.34	0.27	0.426667	1.51667	1.06667	0.346667	0.71	1.15	0.64	0.46	0.17	0.23	1.36	1.26	0.95	0.58	0.29	0.23	0.366667	1.19	0.833333	0.286667	0.475879	2.34689	0.369508	2.50865	0.320826	0.000145142	0.628646	2.91854e-06	0.709165	0.000252185	0.786865	5.36862e-06
6240258	'AT4G13575'	mRNA	GO:0008150///biological_process	biological_process	biological_process	3.23	3.52	4.61	11.43	14.94	12.64	4.96	7.39	4.07	15.02	11.71	11.33	12.6867	5.47333	3.78667	13.0033	2.53	2.75	3.6	9.48	12.29	10.41	3.88	5.84	3.16	12.92	10.05	9.71	10.8933	4.29333	2.96	10.7267	0.525574	-2.02705	-0.234751	-1.212	0.108237	2.71821e-19	0.0744173	1.44884e-08	0.378891	8.09016e-19	0.161212	2.97423e-08
6240272	'AT3G56891'	mRNA	GO:0030001///metal ion transport	biological_process	localization	1.83	1.65	1.83	0.31	0.31	1.08	2.44	1.05	1.47	0.3	0	0	0.1	1.65333	1.77	0.566667	1.43	1.28	1.43	0.25	0.26	0.89	1.91	0.83	1.14	0.26	0	0	0.0866667	1.29333	1.38	0.466667	-0.126937	2.36394	-2.4303	4.72379	0.836332	0.000949378	0.100296	9.328e-05	0.949162	0.00155101	0.205892	0.000157227
6240274	'AT1G23201'	mRNA	GO:0008150///biological_process	biological_process	biological_process	0.79	1.34	1.32	0	0.2	0.2	0.5	0.64	1.13	0	0	0.09	0.03	0.756667	1.15	0.133333	0.62	1.04	1.03	0	0.17	0.16	0.39	0.51	0.87	0	0	0.08	0.0266667	0.59	0.896667	0.11	0.196967	3.82455	-0.869236	4.94654	0.807029	0.00346035	0.727391	0.000489117	0.939707	0.00541515	0.863819	0.000787128
6240283	'AT1G65486'	mRNA	GO:0009414///response to water deprivation	biological_process	response to stimulus	5.3	2.91	1.87	36.91	48.93	47.46	13.02	7.03	5.73	49.21	43.81	51.82	48.28	8.59333	3.36	44.4333	4.16	2.27	1.46	30.62	40.26	39.11	10.2	5.56	4.45	42.33	37.61	44.41	41.45	6.73667	2.63	36.6633	0.950328	-2.83123	0.233537	-2.05872	0.130341	1.25148e-11	0.191175	3.78975e-10	0.425839	3.00843e-11	0.343432	8.25703e-10
6240292	'AT2G07815'	mRNA				1.38	1.06	1.59	0.45	0.6	0.85	1.39	1.28	1.16	0.54	0.58	0.63	0.583333	1.27667	1.34333	0.633333	1.08	0.83	1.24	0.37	0.5	0.7	1.09	1.01	0.9	0.46	0.5	0.54	0.5	1	1.05	0.523333	-0.106824	1.80589	-0.0515114	1.80637	0.788035	2.55659e-05	0.918757	3.29681e-05	0.939707	4.66074e-05	0.960052	5.70839e-05
6240315	'AT1G65484'	mRNA	GO:0009414///response to water deprivation+++GO:0009723///response to ethylene+++GO:0009751///response to salicylic acid	biological_process	response to stimulus	0	0	0	7.19	5.8	6.39	0	0.68	0	3.38	2.56	2.25	2.73	0.226667	0	6.46	0	0	0	5.96	4.78	5.26	0	0.54	0	2.91	2.19	1.92	2.34	0.18	0	5.33333	2.4506	-6.16026	-1.40002	-2.26559	0.367854	1.05734e-06	0.000942729	0.0401139	0.749247	2.0763e-06	0.00346103	0.0547786
6240339	'AT1G65032'	mRNA	GO:0008150///biological_process	biological_process	biological_process	3.89	3.95	5.85	13.23	14	12.71	3.51	5.42	5.03	19.87	18.26	14.08	17.4033	4.65333	4.56333	13.3133	3.05	3.07	4.56	10.98	11.52	10.47	2.75	4.29	3.91	17.09	15.67	12.07	14.9433	3.65	3.56	10.99	-0.00807984	-0.823797	0.462441	-1.23948	0.982716	0.00253389	0.0108842	4.09272e-06	0.999824	0.00400499	0.0311361	7.47019e-06
6240360	'AT4G24026'	mRNA	GO:0008150///biological_process	biological_process	biological_process	30.89	26.14	30.74	11.26	13.77	17.21	23.98	26.49	28.43	6.68	6.65	5.19	6.17333	26.3	29.2567	14.08	24.25	20.36	23.98	9.34	11.33	14.18	18.79	20.95	22.07	5.75	5.71	4.45	5.30333	20.6033	22.8633	11.6167	-0.18248	1.76562	-1.1405	2.77971	0.357667	1.19739e-16	0.000153459	6.71273e-27	0.741982	3.33001e-16	0.000648433	2.1872e-26
6240374	'AT2G41342'	mRNA	GO:0008150///biological_process	biological_process	biological_process	15.72	18.61	12.83	9.64	12.97	9.25	13.88	21.27	14.66	10.1	13.47	10.92	11.4967	16.6033	15.72	10.62	12.34	14.49	10.01	8	10.67	7.62	10.88	16.82	11.38	8.69	11.57	9.36	9.87333	13.0267	12.28	8.76333	0.0321085	1.29498	0.18791	1.19476	0.904457	9.14253e-07	0.486041	5.36702e-06	0.977766	1.80128e-06	0.672497	9.73044e-06
6240404	'AT3G04181'	mRNA	GO:0008150///biological_process	biological_process	biological_process	22.91	19.81	22.8	6.14	10.1	7.04	22.74	23.88	17.66	3.67	4.61	4.8	4.36	21.4267	21.84	7.76	17.99	15.43	17.79	5.1	8.31	5.8	17.81	18.89	13.71	3.16	3.96	4.12	3.74667	16.8033	17.07	6.40333	-0.0610063	2.21192	-0.753754	2.9602	0.801053	1.0488e-15	0.0590796	1.32679e-20	0.939707	2.84718e-15	0.133	3.83595e-20
6240406	'AT1G61415'	mRNA	GO:0008150///biological_process	biological_process	biological_process	4.05	5.01	5.79	3.46	2.45	3.23	5.47	6.55	6.09	3.09	2.75	3.49	3.11	6.03667	4.95	3.04667	3.18	3.9	4.52	2.87	2.02	2.66	4.28	5.18	4.73	2.66	2.36	2.99	2.67	4.73	3.86667	2.51667	0.254234	1.43206	0.119624	1.62218	0.326802	3.27816e-07	0.687281	4.20846e-10	0.715403	6.59777e-07	0.836399	9.15112e-10
6240444	'AT2G35658'	mRNA	GO:0008150///biological_process	biological_process	biological_process	24.91	19.33	20.71	9.69	7.45	7.95	29.49	28.34	26.35	3.18	3.72	0.9	2.6	28.06	21.65	8.36333	19.56	15.05	16.16	8.04	6.13	6.55	23.1	22.41	20.46	2.73	3.2	0.77	2.23333	21.99	16.9233	6.90667	0.344699	2.04525	-1.58751	4.03373	0.112057	2.34511e-15	0.000243597	9.37632e-34	0.387454	6.30319e-15	0.000993351	3.40607e-33
6240445	'AT1G17744'	mRNA	GO:0008150///biological_process	biological_process	biological_process	15.31	17.97	18.43	5.37	6.94	8.11	18.08	20.63	22.73	2.11	2.8	2.02	2.31	20.48	17.2367	6.80667	12.02	14	14.38	4.46	5.71	6.68	14.17	16.32	17.65	1.82	2.41	1.73	1.98667	16.0467	13.4667	5.61667	0.212712	2.07232	-1.48849	3.82948	0.135025	1.66648e-34	2.47577e-08	2.67698e-75	0.435524	6.56726e-34	1.70599e-07	1.52003e-74
6240451	'AT1G11362'	mRNA	GO:0043086///negative regulation of catalytic activity	biological_process	biological regulation	0.73	0.55	0.91	6.21	6	4.58	0.91	0.19	0.75	7.11	7.28	9.08	7.82333	0.616667	0.73	5.59667	0.57	0.43	0.71	5.15	4.94	3.77	0.72	0.15	0.59	6.12	6.25	7.78	6.71667	0.486667	0.57	4.62	-0.276051	-2.21017	0.558672	-2.98642	0.766404	4.73549e-05	0.0306146	6.75403e-08	0.939707	8.48156e-05	0.0762221	1.34565e-07
6240488	'AT1G10586'	mRNA	GO:0006357///regulation of transcription by RNA polymerase II	biological_process	metabolic process+++regulation of biological process+++cellular process+++biological regulation	4.21	8.15	8.64	0.17	0.18	0.35	9.8	5.77	6.64	0.17	0	0	0.0566667	7.40333	7	0.233333	3.3	6.35	6.74	0.14	0.15	0.29	7.68	4.56	5.15	0.15	0	0	0.05	5.79667	5.46333	0.193333	0.0921047	6.04352	-1.86919	8.05973	0.764468	1.37056e-14	0.350581	3.07045e-11	0.939707	3.61217e-14	0.533714	6.96549e-11
6240499	'AT2G41475'	mRNA	GO:0008150///biological_process	biological_process	biological_process	23.91	22.32	21.57	32.55	29.94	28.53	21.9	21.6	23.16	35.85	37.02	39.04	37.3033	22.22	22.6	30.34	18.77	17.39	16.83	27	24.63	23.51	17.16	17.08	17.98	30.84	31.78	33.46	32.0267	17.4067	17.6633	25.0467	-0.0593917	0.29811	0.372869	-0.0783177	0.628729	0.0061435	3.52147e-05	0.460219	0.91954	0.00941415	0.000166277	0.530836
6240500	'AT4G37483'	mRNA	GO:0008150///biological_process	biological_process	biological_process	0	0	0	38.31	47.62	24.4	0	7.2	13.32	56.73	52.93	28.16	45.94	6.84	0	36.7767	0	0	0	31.78	39.18	20.11	0	5.69	10.34	48.8	45.44	24.13	39.4567	5.34333	0	30.3567	2.43418	-4.25734	0.411559	-2.18008	0.338116	0.00398831	0.498024	0.048369	0.723094	0.00621478	0.684296	0.0654074
6240517	'WTF1'	mRNA	GO:0000373///Group II intron splicing+++GO:0006397///mRNA processing+++GO:0015979///photosynthesis	biological_process	metabolic process+++cellular process	3.55	3.4	4.36	9.66	12.03	10.61	5.82	4.48	5.07	14.97	13.63	16.1	14.9	5.12333	3.77	10.7667	2.79	2.65	3.4	8.01	9.9	8.74	4.56	3.54	3.94	12.87	11.7	13.8	12.79	4.01333	2.94667	8.88333	0.409642	-0.789064	0.54394	-0.867393	0.0336514	4.83428e-07	1.79529e-07	2.72655e-10	0.165641	9.66064e-07	1.12575e-06	5.97263e-10
6240535	'AT2G40711'	mRNA				1.69	1.5	2.2	1.7	1.07	1.59	3.03	3.17	3.29	1.04	1.03	1.11	1.06	3.16333	1.79667	1.45333	1.32	1.16	1.72	1.41	0.88	1.31	2.37	2.5	2.56	0.89	0.88	0.95	0.906667	2.47667	1.4	1.2	0.745606	0.988408	-0.423084	2.2129	0.051533	0.0183365	0.337529	6.3179e-09	0.22696	0.0267793	0.520609	1.3162e-08
6240541	'AT4G17616'	mRNA				1.86	1.21	1.21	7.11	6.44	6.36	1.49	1.23	1.36	6.09	6.31	6.12	6.17333	1.36	1.42667	6.63667	1.46	0.94	0.95	5.9	5.3	5.24	1.16	0.97	1.06	5.24	5.41	5.25	5.3	1.06333	1.11667	5.48	-0.104267	-1.49198	-0.029923	-1.51043	0.731806	1.79617e-13	0.804625	1.57905e-13	0.939707	4.57469e-13	0.89307	3.82829e-13
6240566	'AT5G28919'	mRNA	GO:0008150///biological_process	biological_process	biological_process	40.83	39.12	40.79	79.49	85.73	84.67	40.32	41.36	40.89	75.06	79.69	73.34	76.03	40.8567	40.2467	83.2967	32.05	30.47	31.83	65.95	70.53	69.77	31.59	32.71	31.75	64.56	68.41	62.85	65.2733	32.0167	31.45	68.75	-0.0124441	-0.325002	-0.0567629	-0.224972	0.858075	1.95329e-08	0.253006	0.000518752	0.95973	4.15479e-08	0.424168	0.000833471
6240602	'AT3G27027'	mRNA	GO:0008150///biological_process	biological_process	biological_process	0	0	0	4.57	1.99	1.97	0	0	0	4.41	5.8	3.16	4.45667	0	0	2.84333	0	0	0	3.79	1.64	1.62	0	0	0	3.79	4.98	2.7	3.82333	0	0	2.35		-4.43391	0.719555	-5.10797		0.00237075	0.192112	0.00016841		0.00375904	0.344834	0.000279349
6240608	'AT3G05936'	mRNA	GO:0008150///biological_process	biological_process	biological_process	0.42	0.39	0.38	12.16	13.5	13.53	1.02	3.94	1.68	21.05	15.15	22.39	19.53	2.21333	0.396667	13.0633	0.33	0.3	0.29	10.08	11.11	11.15	0.8	3.11	1.3	18.1	13.01	19.19	16.7667	1.73667	0.306667	10.78	2.80151	-4.85376	0.707794	-2.70681	0.00373318	2.37762e-10	5.15762e-05	3.26602e-15	0.0287397	5.46034e-10	0.000236412	8.29739e-15
6240612	'AT4G21926'	mRNA	GO:0008150///biological_process	biological_process	biological_process	0	0	0	1.21	1.3	0.66	0.38	0	0.2	2.9	1.26	1.89	2.01667	0.193333	0	1.05667	0	0	0	1.01	1.07	0.55	0.3	0	0.15	2.5	1.08	1.62	1.73333	0.15	0	0.876667	2.42492	-4.12596	1.02759	-2.66758	0.341232	0.00621189	0.075616	0.0109771	0.725062	0.00951563	0.163309	0.0158587
6240623	'AT3G27415'	mRNA	GO:0008150///biological_process	biological_process	biological_process	0.38	0.21	0.46	0	0.1	0	0.76	0.64	1.27	0	0	0	0	0.89	0.35	0.0333333	0.29	0.16	0.36	0	0.08	0	0.59	0.51	0.98	0	0	0	0	0.693333	0.27	0.0266667	1.42958	3.82575	-0.934966	6.24713	0.113291	0.0195988	0.818766	6.70275e-06	0.389813	0.0285184	0.89307	1.20772e-05
6240637	'AT3G27416'	mRNA	GO:0008150///biological_process	biological_process	biological_process	0	2.45	0.44	0.25	0	0	0	0	0.08	0	0.24	0.24	0.16	0.0266667	0.963333	0.0833333	0	1.91	0.35	0.2	0	0	0	0	0.06	0	0.21	0.2	0.136667	0.02	0.753333	0.0666667	-3.8715	4.02356	0.920218	-0.71016	0.303998	0.017486	0.711602	0.836367	0.690949	0.0255916	0.854383	0.874438
6240661	'AT1G18773'	mRNA				0.46	0.2	1.22	16.57	15.37	12.63	1.09	0.85	1.55	16.63	18.98	17.1	17.57	1.16333	0.626667	14.8567	0.36	0.15	0.95	13.75	12.65	10.41	0.86	0.67	1.2	14.31	16.29	14.65	15.0833	0.91	0.486667	12.27	0.874444	-3.9605	0.30012	-3.32992	0.246009	1.3616e-18	0.0387265	5.03174e-22	0.614152	3.98024e-18	0.0931226	1.49824e-21
6240675	'AT2G10931'	mRNA	GO:0008150///biological_process	biological_process	biological_process	0.86	0.68	1.16	2.62	3.53	3.08	1.36	0.49	0.9	2.13	1.98	2.54	2.21667	0.916667	0.9	3.07667	0.68	0.53	0.91	2.17	2.91	2.54	1.06	0.39	0.7	1.83	1.7	2.18	1.90333	0.716667	0.706667	2.54	-0.0119424	-1.04649	-0.396243	-0.605599	0.983915	0.0119563	0.179632	0.182945	0.999824	0.0178023	0.327358	0.228885
6240705	'WIH3'	mRNA				43.8	39.82	46.65	0.26	0.17	0.43	55.9	50.2	56.13	0.42	0.33	0.08	0.276667	54.0767	43.4233	0.286667	34.38	31.02	36.4	0.21	0.14	0.35	43.8	39.7	43.57	0.36	0.29	0.07	0.24	42.3567	33.9333	0.233333	0.284612	7.96266	0.0289749	8.27614	0.00220122	2.74508e-65	0.976469	9.35131e-71	0.0184878	1.53092e-64	0.995053	5.11625e-70
6240721	'AT1G06137'	mRNA	GO:0008150///biological_process	biological_process	biological_process	7.2	3.97	13.71	1.25	0	0.83	8.17	8.14	10.29	0.4	0.41	0.4	0.403333	8.86667	8.29333	0.693333	5.65	3.09	10.7	1.04	0	0.69	6.4	6.43	7.99	0.34	0.35	0.34	0.343333	6.94	6.48	0.576667	0.0534887	4.29335	-0.710122	5.11251	0.912127	1.58032e-07	0.650337	6.13269e-08	0.980916	3.23095e-07	0.806154	1.22486e-07
6240728	'AT1G29465'	mRNA	GO:0008150///biological_process	biological_process	biological_process	4.5	3.61	4.27	15.41	12.16	13.86	3.32	2.21	2.94	21.73	15.79	20.44	19.32	2.82333	4.12667	13.81	3.54	2.82	3.33	12.78	10.01	11.42	2.6	1.75	2.29	18.69	13.56	17.52	16.59	2.21333	3.23	11.4033	-0.581387	-1.02157	0.5607	-2.10752	0.210925	0.000856636	0.00392086	2.02376e-10	0.565858	0.00140535	0.0125512	4.45989e-10
6240736	'AT1G53887'	mRNA	GO:0008150///biological_process	biological_process	biological_process	0.15	0.41	0	3.87	4.61	3.4	0	0	0.16	4	2.17	3.16	3.11	0.0533333	0.186667	3.96	0.12	0.32	0	3.21	3.8	2.8	0	0	0.12	3.44	1.86	2.71	2.67	0.04	0.146667	3.27	-1.49159	-3.9494	-0.273586	-5.11069	0.504952	2.05858e-05	0.410146	5.97769e-05	0.862283	3.76974e-05	0.595214	0.000101964
6240745	'AT3G15518'	mRNA	GO:0008150///biological_process	biological_process	biological_process	191.88	180.16	181.43	47.13	46.4	45.18	225.2	240.86	210.3	15.1	12.76	19.22	15.6933	225.453	184.49	46.2367	150.64	140.33	141.57	39.1	38.18	37.23	176.44	190.48	163.27	12.98	10.95	16.47	13.4667	176.73	144.18	38.17	0.255397	2.7166	-1.48696	4.51451	0.000223012	3.56056e-255	4.34172e-24	0	0.00250503	4.99023e-254	7.43273e-23	0
6240750	'AT4G34881'	mRNA	GO:0008150///biological_process	biological_process	biological_process	62.83	57.7	63.16	791.87	838.35	849.5	44.62	49.75	44.68	978.49	961.29	925.23	955.003	46.35	61.23	826.573	49.33	44.95	49.28	656.95	689.75	700.02	34.96	39.35	34.68	841.64	825.24	792.91	819.93	36.33	47.8533	682.24	-0.4359	-3.03174	0.28372	-3.69593	1.2834e-06	0	1.66444e-17	0	2.1933e-05	0	2.13498e-16	0
6240759	'AT1G29950'	mRNA	GO:0006355///regulation of transcription, DNA-templated	biological_process	metabolic process+++regulation of biological process+++cellular process+++biological regulation	11.95	13.22	13.98	26.29	24.57	26.23	15.59	14.3	15.26	28.09	29.81	26.67	28.19	15.05	13.05	25.6967	9.38	10.29	10.91	21.81	20.22	21.62	12.21	11.31	11.85	24.16	25.59	22.85	24.2	11.79	10.1933	21.2167	0.171434	-0.249157	0.206796	-0.228878	0.0979914	0.00438884	0.00263399	0.0086855	0.353988	0.00681233	0.00877745	0.0126667
6240770	'AT3G03341'	mRNA				7.86	8.86	8.7	32.22	28.37	29.16	11.49	16.02	18.01	19.71	22.88	18.64	20.41	15.1733	8.47333	29.9167	6.17	6.9	6.79	26.73	23.34	24.03	9	12.67	13.98	16.96	19.64	15.98	17.5267	11.8833	6.62	24.7	0.803071	-1.10206	-0.476368	0.233078	0.00491045	1.54227e-06	0.00409484	0.291343	0.036129	3.00172e-06	0.0130548	0.349727
6240792	'AT1G56423'	mRNA	GO:0008150///biological_process	biological_process	biological_process	13.6	12.92	13.8	13.53	13.73	12.99	13.65	13.43	13.08	11.31	10.76	11.61	11.2267	13.3867	13.44	13.4167	10.68	10.07	10.76	11.22	11.29	10.7	10.7	10.62	10.15	9.73	9.23	9.95	9.63667	10.49	10.5033	11.07	-0.0366969	0.723618	-0.186719	0.929321	0.784176	4.26533e-09	0.123105	1.43453e-12	0.939707	9.35068e-09	0.242471	3.39015e-12
6240812	'AT1G49032'	mRNA	GO:0008150///biological_process	biological_process	biological_process	48.04	47.13	49.22	292.56	280.84	272.51	35.85	38.36	41.06	264.42	266.26	260.85	263.843	38.4233	48.13	281.97	37.72	36.71	38.41	242.71	231.06	224.55	28.09	30.34	31.88	227.44	228.57	223.55	226.52	30.1033	37.6133	232.773	-0.361228	-1.82663	-0.0208101	-2.11138	0.000175583	3.18264e-189	0.609385	2.43926e-196	0.00202059	3.52304e-188	0.770357	2.66712e-195
6240830	'AT4G05018'	mRNA	GO:0008150///biological_process	biological_process	biological_process	12.52	14.16	11.88	4.23	3.5	3.42	17.61	19.93	17.24	0.07	0.13	0.34	0.18	18.26	12.8533	3.71667	9.83	11.03	9.27	3.51	2.88	2.82	13.8	15.76	13.38	0.06	0.12	0.29	0.156667	14.3133	10.0433	3.07	0.472738	2.51269	-4.29566	7.33633	0.000916672	9.05243e-43	1.98462e-13	6.92653e-44	0.00862799	3.95405e-42	2.02494e-12	2.86907e-43
6240845	'AT1G30455'	mRNA	GO:0006352///DNA-templated transcription, initiation+++GO:0006355///regulation of transcription, DNA-templated+++GO:0070898///RNA polymerase III preinitiation complex assembly	biological_process	metabolic process+++cellular process+++regulation of biological process+++biological regulation+++cellular component organization or biogenesis	1.5	0.84	0.5	0.5	0.25	0.38	1.5	1.72	2.07	0	0	0	0	1.76333	0.946667	0.376667	1.18	0.66	0.39	0.42	0.21	0.31	1.18	1.36	1.6	0	0	0	0	1.38	0.743333	0.313333	0.857877	2.04001	-4.0008	6.95533	0.182455	0.014897	0.0187649	9.87609e-08	0.522855	0.02194	0.0501074	1.95047e-07
6240849	'AT3G12587'	mRNA	GO:0008150///biological_process	biological_process	biological_process	18.08	17.09	17.07	16.74	17.94	15.46	14.51	21.91	16.34	22.02	17.91	21.58	20.5033	17.5867	17.4133	16.7133	14.2	13.32	13.32	13.89	14.76	12.74	11.37	17.32	12.69	18.94	15.38	18.49	17.6033	13.7933	13.6133	13.7967	-0.0218588	0.779178	0.371911	0.440933	0.921731	8.66663e-05	0.0416664	0.031873	0.984606	0.000152538	0.0989775	0.0440021
6240858	'TCL2'	mRNA	GO:0006355///regulation of transcription, DNA-templated+++GO:0007275///multicellular organism development+++GO:0030154///cell differentiation+++GO:0045892///negative regulation of transcription, DNA-templated+++GO:0048629///trichome patterning+++GO:1900033///negative regulation of trichome patterning	biological_process	metabolic process+++regulation of biological process+++cellular process+++biological regulation+++developmental process+++multicellular organismal process+++negative regulation of biological process+++signaling	0	0	0	0.46	1.54	0.91	0	0	0	0.15	0.55	0.3	0.333333	0	0	0.97	0	0	0	0.38	1.27	0.75	0	0	0	0.13	0.47	0.26	0.286667	0	0	0.8		-3.98231	-1.41395	-2.5212		0.0102013	0.125756	0.217471		0.015294	0.246801	0.268358
6240863	'AT1G45229'	mRNA	GO:0008150///biological_process	biological_process	biological_process	0.28	0.33	0	3.83	4.9	3.78	0	0	0.14	5.09	2.95	3.94	3.99333	0.0466667	0.203333	4.17	0.22	0.26	0	3.18	4.03	3.12	0	0	0.11	4.37	2.54	3.38	3.43	0.0366667	0.16	3.44333	-1.48926	-4.13722	0.0143886	-5.58588	0.505819	6.50551e-06	0.961061	7.46381e-06	0.862283	1.22554e-05	0.989371	1.34099e-05
6240885	'AT1G73066'	mRNA				0.77	1.16	1.13	2.52	2.78	2.67	1.32	1.38	1.39	2.55	2.72	3.06	2.77667	1.36333	1.02	2.65667	0.6	0.91	0.88	2.09	2.28	2.2	1.04	1.09	1.08	2.19	2.34	2.63	2.38667	1.07	0.796667	2.19	0.395825	-0.672214	0.134598	-0.355161	0.232265	0.0127659	0.474215	0.149927	0.597216	0.0189295	0.660254	0.189929
6240906	'AT3G17626'	mRNA	GO:0006412///translation	biological_process	metabolic process+++cellular process	3.01	3.67	2.62	8.51	9.09	8.25	3.23	3.32	3.54	9.46	8.77	8.83	9.02	3.36333	3.1	8.61667	2.37	2.86	2.05	7.06	7.48	6.8	2.53	2.63	2.75	8.14	7.53	7.56	7.74333	2.63667	2.42667	7.11333	0.0816148	-0.753559	0.141744	-0.757912	0.852392	0.0244524	0.535522	0.019941	0.957426	0.0351409	0.710685	0.0281103
6240924	'AT5G66631'	mRNA	GO:0008150///biological_process	biological_process	biological_process	2.87	2.09	2.59	1.09	0.86	1.31	3.95	3.14	3.12	1.13	0.96	0.79	0.96	3.40333	2.51667	1.08667	2.26	1.63	2.02	0.91	0.71	1.08	3.1	2.48	2.42	0.98	0.83	0.68	0.83	2.66667	1.97	0.9	0.40121	1.93691	-0.0995192	2.49349	0.0778998	4.55828e-13	0.761253	1.00675e-22	0.302777	1.14659e-12	0.886889	3.03897e-22
6240948	'AT2G25964'	mRNA	GO:0008150///biological_process	biological_process	biological_process	3.05	1.99	3.05	40.14	40.33	36.87	3.05	2.03	3.83	52.4	45.55	39.94	45.9633	2.97	2.69667	39.1133	2.39	1.55	2.38	33.3	33.18	30.38	2.39	1.6	2.97	45.08	39.11	34.23	39.4733	2.32	2.10667	32.2867	0.101737	-3.13665	0.309267	-3.28772	0.838245	7.22358e-29	0.0102381	1.33474e-32	0.950017	2.60414e-28	0.0295264	4.78515e-32
6240953	'AT4G16008'	mRNA	GO:0008150///biological_process	biological_process	biological_process	2.11	1.14	1.33	13.8	16.47	15.76	1.14	0.88	0.89	14.71	13.71	14.83	14.4167	0.97	1.52667	15.3433	1.66	0.89	1.04	11.45	13.55	12.99	0.89	0.7	0.69	12.65	11.77	12.71	12.3767	0.76	1.19667	12.6633	-0.691388	-2.60122	-0.0149707	-3.22177	0.103372	1.88754e-31	0.888764	4.86485e-35	0.368078	7.08375e-31	0.940092	1.8037e-34
6240955	'AT2G41225'	mRNA	GO:0010104///regulation of ethylene-activated signaling pathway+++GO:0030307///positive regulation of cell growth+++GO:2000070///regulation of response to water deprivation	biological_process	regulation of biological process+++response to stimulus+++signaling+++cellular process+++biological regulation+++positive regulation of biological process+++growth+++cellular component organization or biogenesis	0.35	2.11	0.69	0	0	0	1.37	2.87	1.07	0	0	0	0	1.77	1.05	0	0.27	1.64	0.54	0	0	0	1.08	2.27	0.83	0	0	0	0	1.39333	0.816667	0	0.7303	5.15375		5.91155	0.431547	0.00134433		4.15618e-05	0.80956	0.00216866		7.15342e-05
6240977	'AT1G55152'	mRNA	GO:0008150///biological_process	biological_process	biological_process	16.95	12.28	16.5	45.62	41.01	46.41	16.11	13.44	12.58	46.79	38.57	44.67	43.3433	14.0433	15.2433	44.3467	13.31	9.57	12.87	37.84	33.74	38.24	12.62	10.63	9.77	40.25	33.11	38.28	37.2133	11.0067	11.9167	36.6067	-0.15272	-0.825677	0.0411199	-0.963914	0.406518	4.62919e-10	0.665022	6.22769e-12	0.788276	1.05092e-09	0.818027	1.44357e-11
6240978	'AT4G31351'	mRNA	GO:0008150///biological_process	biological_process	biological_process	2.83	1.92	2.54	9.78	9.84	10.18	3.17	4.05	3.01	11.58	10.7	10.05	10.7767	3.41	2.43	9.93333	2.22	1.49	1.98	8.11	8.09	8.39	2.48	3.21	2.34	9.96	9.18	8.61	9.25	2.67667	1.89667	8.19667	0.430611	-1.32338	0.188423	-1.02635	0.39544	0.000438009	0.407641	0.00267007	0.776185	0.000735272	0.59268	0.00406663
6240987	'AT1G17147'	mRNA	GO:0008150///biological_process	biological_process	biological_process	66.52	64.98	74.52	9.61	8.89	11.24	95.1	81.82	82.44	5.89	6.42	7.27	6.52667	86.4533	68.6733	9.91333	52.22	50.61	58.14	7.97	7.31	9.26	74.51	64.71	64	5.07	5.51	6.23	5.60333	67.74	53.6567	8.18	0.298788	3.51524	-0.527584	4.39704	0.000355061	3.65329e-209	0.00609607	7.01416e-260	0.00377186	4.38914e-208	0.018652	9.53438e-259
6240992	'AT5G14602'	mRNA	GO:0032259///methylation	biological_process	metabolic process	0.97	1.23	2.43	0.37	0	0.18	1.7	1.76	1.26	0	0	0	0	1.57333	1.54333	0.183333	0.76	0.96	1.9	0.3	0	0.15	1.33	1.39	0.97	0	0	0	0	1.23	1.20667	0.15	-0.00864937	3.7873	-2.41579	6.24928	0.990225	0.000510185	0.344671	5.97247e-06	0.999824	0.000852516	0.527158	1.07969e-05
6240993	'AT2G30766'	mRNA	GO:0034758///positive regulation of iron ion transport+++GO:1990641///response to iron ion starvation	biological_process	regulation of biological process+++localization+++positive regulation of biological process+++biological regulation+++response to stimulus	379.76	359.1	350.96	14.94	16.25	17.34	364.52	362.24	326.83	10.46	10.72	7.95	9.71	351.197	363.273	16.1767	298.14	279.71	273.84	12.39	13.37	14.29	285.59	286.47	253.73	9	9.2	6.81	8.33667	275.263	283.897	13.35	-0.0772412	4.93991	-0.660669	5.57917	0.129321	0	8.48549e-07	0	0.423263	0	4.9372e-06	0
6241002	'AT1G25055'	mRNA				119.52	110.01	97.21	108.37	92.72	93.03	99.73	110.23	98.27	89.38	90.63	61.14	80.3833	102.743	108.913	98.04	93.83	85.69	75.85	89.9	76.29	76.66	78.13	87.17	76.29	76.88	77.8	52.39	69.0233	80.53	85.1233	80.95	-0.117619	0.8754	-0.212027	1.02521	0.272222	3.79054e-14	0.26337	1.38481e-07	0.647974	9.85997e-14	0.436767	2.71679e-07
6241019	'TRM18'	mRNA				25.15	23.61	22.25	10.4	9.58	8.91	20.54	23.27	23.3	8.11	7.39	8.03	7.84333	22.37	23.67	9.63	19.74	18.39	17.36	8.63	7.88	7.35	16.09	18.41	18.09	6.97	6.34	6.88	6.73	17.53	18.4967	7.95333	-0.11159	2.03089	-0.234979	2.21009	0.231787	5.49669e-90	0.0661681	1.01281e-89	0.596447	3.72933e-89	0.146249	6.39741e-89
6241027	'AT2G04378'	mRNA				9.44	9.59	10.67	47.61	53.18	49.27	12.3	13.14	13.56	45.56	41.22	46.68	44.4867	13	9.9	50.02	7.41	7.47	8.33	39.5	43.76	40.6	9.64	10.4	10.53	39.19	35.39	40.01	38.1967	10.19	7.73667	41.2867	0.359065	-1.59866	-0.0979375	-1.08592	0.00825126	1.47873e-57	0.140394	4.63373e-28	0.0552174	7.63959e-57	0.269715	1.54331e-27
6241030	'AT4G16807'	mRNA	GO:0008150///biological_process	biological_process	biological_process	0.3	0.42	0.42	0.23	0.14	0.27	0.42	0.12	0.31	0.09	0.13	0.09	0.103333	0.283333	0.38	0.213333	0.23	0.33	0.33	0.19	0.11	0.22	0.33	0.1	0.24	0.08	0.11	0.07	0.0866667	0.223333	0.296667	0.173333	-0.453379	1.56452	-0.973053	2.13948	0.551302	0.030995	0.311407	0.022475	0.878906	0.0440078	0.493378	0.0314941
6241037	'AT5G44585'	mRNA	GO:0008150///biological_process	biological_process	biological_process	2.35	2.52	3.63	15.07	14.96	13.74	2.93	1.92	2.51	9.54	8.99	12.16	10.23	2.45333	2.83333	14.59	1.85	1.96	2.83	12.5	12.31	11.33	2.3	1.52	1.95	8.21	7.71	10.42	8.78	1.92333	2.21333	12.0467	-0.24089	-1.6407	-0.437729	-1.38753	0.422819	2.47552e-18	0.000541004	2.94798e-10	0.801927	7.18195e-18	0.00207759	6.44673e-10
6241056	'AT5G35688'	mRNA	GO:0008150///biological_process	biological_process	biological_process	0.72	1.47	2.64	0.27	0	0.27	0	1.88	1.5	0	0	0	0	1.12667	1.61	0.18	0.57	1.15	2.06	0.23	0	0.23	0	1.49	1.16	0	0	0	0	0.883333	1.26	0.153333	-0.535707	3.82504	-1.83095	5.17912	0.586829	0.00382158	0.538483	0.121353	0.894461	0.00596557	0.710685	0.155738
6241068	'AT1G12211'	mRNA	GO:0008150///biological_process	biological_process	biological_process	0.2	0.96	0.29	3.21	3.21	2.22	0.57	0.11	0.38	3.07	3.04	3.38	3.16333	0.353333	0.483333	2.88	0.16	0.75	0.23	2.67	2.64	1.83	0.44	0.08	0.3	2.64	2.61	2.9	2.71667	0.273333	0.38	2.38	-0.575264	-1.85147	0.211938	-2.57823	0.538727	0.00442207	0.193134	1.8416e-15	0.870561	0.00686245	0.346187	4.71029e-15
6241127	'AT1G33102'	mRNA	GO:0008150///biological_process	biological_process	biological_process	2.15	2.35	2.49	16.65	19.26	18.13	2.82	2.73	2.57	22.3	23.96	21.81	22.69	2.70667	2.33	18.0133	1.69	1.83	1.94	13.81	15.84	14.94	2.21	2.16	1.99	19.18	20.57	18.69	19.48	2.12	1.82	14.8633	0.18336	-2.22891	0.408765	-2.39865	0.682926	1.29476e-14	0.0034735	2.93954e-19	0.939707	3.41444e-14	0.0112704	8.2695e-19
6241133	'AT5G54165'	mRNA	GO:0008150///biological_process	biological_process	biological_process	313.73	304.72	300	124.78	112.22	113.67	341.91	364.05	314.52	60.41	59.28	62.73	60.8067	340.16	306.15	116.89	246.3	237.36	234.08	103.52	92.33	93.67	267.88	287.91	244.18	51.96	50.89	53.76	52.2033	266.657	239.247	96.5067	0.11985	2.09982	-0.865481	3.14076	0.159711	7.40431e-112	9.50887e-11	1.83277e-173	0.48116	5.69774e-111	7.97749e-10	1.80574e-172
6241151	'AT2G01008'	mRNA	GO:0008150///biological_process	biological_process	biological_process	5.61	4.87	5.02	5.5	4.88	4.12	4.57	4.16	5.16	4.25	4.35	4.19	4.26333	4.63	5.16667	4.83333	4.4	3.79	3.92	4.56	4.01	3.39	3.58	3.29	4.01	3.66	3.74	3.59	3.66333	3.62667	4.03667	3.98667	-0.201477	0.821457	-0.105923	0.781704	0.317452	1.11847e-05	0.563214	6.3905e-05	0.705592	2.07798e-05	0.731542	0.00010876
6241184	'AT4G26701'	mRNA	GO:0006265///DNA topological change	biological_process	metabolic process+++cellular process+++cellular component organization or biogenesis	0.3	1.2	0.3	0	0	0	0.3	0.31	0	0	0	0	0	0.203333	0.6	0	0.23	0.94	0.23	0	0	0	0.23	0.24	0	0	0	0	0	0.156667	0.466667	0	-1.5942	4.56839		3.00261	0.333664	0.00974242		0.251188	0.720629	0.0146329		0.30641
6241205	'AT3G06868'	mRNA	GO:0008150///biological_process	biological_process	biological_process	0.15	0.07	0	0.56	0.72	0.51	0	0	0	1.19	0.84	0.79	0.94	0	0.0733333	0.596667	0.12	0.05	0	0.46	0.59	0.42	0	0	0	1.03	0.72	0.68	0.81	0	0.0566667	0.49	-2.45095	-2.42132	0.731156	-5.54856	0.334034	0.0222283	0.111272	2.32655e-05	0.720629	0.0321149	0.223921	4.0634e-05
6241209	'AT2G36026'	mRNA	GO:0045892///negative regulation of transcription, DNA-templated	biological_process	metabolic process+++regulation of biological process+++negative regulation of biological process+++cellular process+++biological regulation	0.29	0	0.58	2.99	2.05	2.54	0	0	0	3.7	1.73	2.35	2.59333	0	0.29	2.52667	0.23	0	0.46	2.48	1.68	2.09	0	0	0	3.19	1.49	2.01	2.23	0	0.23	2.08333	-2.45024	-2.33606	0.153013	-4.88561	0.334272	0.02891	0.772436	0.000437748	0.720629	0.041218	0.89307	0.000706536
6241212	'AT1G72125'	mRNA	GO:0006857///oligopeptide transport+++GO:0035672///oligopeptide transmembrane transport+++GO:0055085///transmembrane transport+++GO:1902600///proton transmembrane transport	biological_process	localization	1.67	2.3	2.2	0.5	0.93	0.7	2.1	1.66	1.31	0.26	0.3	0.3	0.286667	1.69	2.05667	0.71	1.31	1.79	1.71	0.41	0.77	0.57	1.64	1.31	1.02	0.23	0.26	0.26	0.25	1.32333	1.60333	0.583333	-0.313898	2.2615	-1.23113	3.23397	0.299017	6.97281e-12	0.0172525	5.3917e-14	0.685375	1.68951e-11	0.0464932	1.32388e-13
6241216	'AT3G49601'	mRNA	GO:0008150///biological_process	biological_process	biological_process	42.94	45.08	45.08	53.32	59.36	54.58	42.02	48.75	44.99	60	62.14	62.04	61.3933	45.2533	44.3667	55.7533	33.71	35.12	35.17	44.24	48.84	44.98	32.92	38.55	34.92	51.61	53.35	53.17	52.71	35.4633	34.6667	46.02	-0.00530462	0.395051	0.213906	0.231552	0.936204	3.08698e-12	2.09816e-05	0.000302569	0.991949	7.56064e-12	0.000102239	0.000493406
6241227	'EMB1444'	mRNA	GO:0006355///regulation of transcription, DNA-templated+++GO:0007275///multicellular organism development+++GO:0048364///root development	biological_process	metabolic process+++regulation of biological process+++cellular process+++biological regulation+++developmental process+++multicellular organismal process	6.25	6.05	5.9	14.26	16.35	16.55	7.31	7.07	8.4	15.96	16.77	16.64	16.4567	7.59333	6.06667	15.72	4.91	4.72	4.6	11.83	13.45	13.63	5.73	5.59	6.52	13.73	14.4	14.26	14.13	5.94667	4.74333	12.97	0.288015	-0.647605	0.140856	-0.444406	0.0180555	1.36082e-10	0.0560669	3.51496e-06	0.103049	3.15457e-10	0.127407	6.43709e-06
6241255	'AT1G25211'	mRNA				27.91	30.1	32.41	34.08	35.73	33.89	28.81	29.19	29.53	33.71	34.13	31.47	33.1033	29.1767	30.14	34.5667	21.91	23.44	25.29	28.27	29.4	27.93	22.57	23.08	22.92	28.99	29.3	26.97	28.42	22.8567	23.5467	28.5333	-0.0793499	0.524509	0.0120518	0.488688	0.354319	9.27112e-12	0.862099	1.41231e-09	0.73801	2.23725e-11	0.922456	3.01299e-09
6241260	'AT1G26761'	mRNA	GO:0008150///biological_process	biological_process	biological_process	0	0	0	0.51	0.7	0.93	0	0	0.13	0.77	0.54	0.63	0.646667	0.0433333	0	0.713333	0	0	0	0.42	0.58	0.77	0	0	0.1	0.66	0.46	0.54	0.553333	0.0333333	0	0.59	1.84105	-5.25812	-0.0702795	-3.28418	0.564325	8.46575e-05	0.879575	0.0061824	0.881395	0.00014911	0.934593	0.00914527
6241268	'AT1G01355'	mRNA	GO:0010468///regulation of gene expression	biological_process	metabolic process+++regulation of biological process+++biological regulation	0.32	0.16	0.68	2.35	2.39	3.15	0.17	0	0.17	3.72	2.65	1.58	2.65	0.113333	0.386667	2.63	0.25	0.13	0.53	1.95	1.97	2.59	0.13	0	0.13	3.2	2.28	1.35	2.27667	0.0866667	0.303333	2.17	-1.81975	-2.04664	0.0954217	-3.90482	0.250322	0.00484015	0.81233	0.000716417	0.620086	0.00748376	0.89307	0.00113845
6241286	'ATL4H'	mRNA	GO:0016567///protein ubiquitination	biological_process	metabolic process+++cellular process	1.91	1.09	1.92	0.7	0.71	0.62	1.66	1.81	1.52	0.46	0.06	0.7	0.406667	1.66333	1.64	0.676667	1.5	0.85	1.49	0.58	0.58	0.51	1.3	1.43	1.18	0.39	0.05	0.6	0.346667	1.30333	1.28	0.556667	-0.111064	1.93661	-0.626778	2.50829	0.787748	1.36768e-05	0.33028	2.85403e-06	0.939707	2.52815e-05	0.513798	5.25305e-06
6241289	'AT5G11416'	mRNA	GO:0008150///biological_process	biological_process	biological_process	0	0	0	0.77	0.62	1.7	0	0	0	0.9	1.66	1.34	1.3	0	0	1.03	0	0	0	0.64	0.51	1.4	0	0	0	0.77	1.42	1.15	1.11333	0	0	0.85		-4.05678	0.404813	-4.41408		0.00809678	0.537789	0.00242136		0.0122678	0.710685	0.0036976
6241295	'AT5G65609'	mRNA	GO:0008150///biological_process	biological_process	biological_process	17.84	19.47	15.58	11.06	6.58	9.65	16.82	15.9	16.15	9.77	4.72	7.43	7.30667	16.29	17.63	9.09667	14.01	15.17	12.16	9.17	5.42	7.95	13.18	12.57	12.54	8.4	4.06	6.37	6.27667	12.7633	13.78	7.51333	-0.147066	1.66985	-0.238438	1.81682	0.544858	1.46394e-10	0.469446	2.15934e-10	0.874823	3.39075e-10	0.655937	4.75293e-10
6241304	'AT5G41761'	mRNA	GO:0008150///biological_process	biological_process	biological_process	0.11	0	0	14.88	13.8	13.9	0.33	0	0.22	16.36	16.9	17.92	17.06	0.183333	0.0366667	14.1933	0.09	0	0	12.35	11.35	11.46	0.26	0	0.17	14.07	14.51	15.36	14.6467	0.143333	0.03	11.72	2.20077	-7.7807	0.340151	-5.85679	0.263157	6.80197e-11	0.00830617	1.7288e-18	0.636443	1.59429e-10	0.0245186	4.77699e-18
6241311	'AT1G09195'	mRNA	GO:0006793///phosphorus metabolic process	biological_process	metabolic process+++cellular process	2.95	3.53	3.6	11.41	11.17	12.72	3.23	3.87	3.74	10.91	9.04	10.49	10.1467	3.61333	3.36	11.7667	2.32	2.75	2.81	9.47	9.19	10.48	2.53	3.06	2.9	9.38	7.76	8.99	8.71	2.83	2.62667	9.71333	0.037701	-1.09954	-0.165904	-0.840359	0.848303	9.30419e-15	0.0994346	2.97374e-08	0.954986	2.46073e-14	0.204502	6.0228e-08
6241325	'AT2G41082'	mRNA				0	0	0	35.72	51.38	20.19	4.89	5.94	0	21.79	47.85	38.81	36.15	3.61	0	35.7633	0	0	0	29.63	42.28	16.64	3.83	4.7	0	18.74	41.08	33.26	31.0267	2.84333	0	29.5167	1.85209	-4.4886	0.0788031	-2.66266	0.530831	0.001915	0.895504	0.0359025	0.869249	0.00305626	0.944598	0.0492824
6241410	'AT3G61111'	mRNA	GO:0000028///ribosomal small subunit assembly+++GO:0006412///translation	biological_process	cellular process+++cellular component organization or biogenesis+++metabolic process	1.66	2.46	3.08	0.34	0	0.63	1.61	1.86	1.6	0	0	0	0	1.69	2.4	0.323333	1.31	1.92	2.4	0.28	0	0.52	1.26	1.47	1.24	0	0	0	0	1.32333	1.87667	0.266667	-0.594427	3.70901	-2.41603	5.58599	0.450459	0.000686361	0.344589	0.000167703	0.822695	0.00113534	0.527158	0.000278218
6241414	'AT2G32645'	mRNA				0	0	0.13	0.66	0.59	0.39	0	0	0.09	0.39	1.23	1.53	1.05	0.03	0.0433333	0.546667	0	0	0.11	0.55	0.49	0.32	0	0	0.07	0.33	1.06	1.31	0.9	0.0233333	0.0366667	0.453333	-0.00922279	-3.52679	1.10266	-4.58211	0.997558	0.0126689	0.0401281	0.000591638	0.999824	0.018792	0.0959949	0.000946316
6241475	'AT1G24148'	mRNA	GO:0008150///biological_process	biological_process	biological_process	2.53	3	2.67	71.77	75.13	71.29	2.91	2.17	4.68	87.95	87.23	77.98	84.3867	3.25333	2.73333	72.73	1.98	2.33	2.08	59.54	61.81	58.74	2.28	1.72	3.64	75.65	74.88	66.83	72.4533	2.54667	2.13	60.03	0.201982	-4.02638	0.28275	-4.04978	0.585831	3.30582e-96	2.55966e-05	5.86307e-105	0.893904	2.33298e-95	0.000123249	4.10715e-104
6241480	'AT4G21903'	mRNA	GO:0008150///biological_process	biological_process	biological_process	3.97	3.67	3.62	2.18	2.67	2.74	5.09	4.93	6.69	2.13	2.28	1.88	2.09667	5.57	3.75333	2.53	3.12	2.86	2.82	1.81	2.2	2.26	3.99	3.9	5.19	1.83	1.96	1.61	1.8	4.36	2.93333	2.09	0.527996	1.29804	-0.196537	2.07872	0.00554651	2.19081e-10	0.385772	1.28153e-25	0.0399909	5.03922e-10	0.569419	4.07205e-25
6241503	'AT5G10946'	mRNA	GO:0008150///biological_process	biological_process	biological_process	6.98	4.71	4.65	28.3	29.66	31.01	4.04	4.07	3.61	25.18	23.4	26.81	25.13	3.90667	5.44667	29.6567	5.48	3.67	3.63	23.48	24.4	25.55	3.16	3.22	2.8	21.66	20.09	22.98	21.5767	3.06	4.26	24.4767	-0.508063	-1.72093	-0.154863	-2.01851	0.0379043	1.61824e-31	0.0767916	2.44713e-34	0.180148	6.07935e-31	0.165441	8.97433e-34
7922308	'AT4G19045'	mRNA				13.44	13.62	15	12.76	14.57	12.84	12.32	8.73	10.29	9.67	9.57	8.62	9.28667	10.4467	14.02	13.39	10.55	10.61	11.7	10.58	11.99	10.58	9.65	6.9	7.99	8.31	8.22	7.39	7.97333	8.18	10.9533	11.05	-0.457705	0.78923	-0.452452	0.839479	0.0130438	3.5469e-07	0.00497296	1.00185e-05	0.0796954	7.12365e-07	0.0155597	1.78723e-05
7922317	'AT1G25422'	mRNA	GO:0008150///biological_process	biological_process	biological_process	2.76	4.19	3.57	0.07	0.08	0.23	3.97	2.64	2.86	0.07	0	0	0.0233333	3.15667	3.50667	0.126667	2.17	3.26	2.79	0.06	0.06	0.19	3.11	2.08	2.22	0.06	0	0	0.02	2.47	2.74	0.103333	-0.184079	5.53013	-2.19118	7.59232	0.560138	8.85074e-15	0.250003	5.47679e-10	0.880061	2.34306e-14	0.420639	1.1862e-09
7922320	'AT3G09405'	mRNA	GO:0071555///cell wall organization	biological_process	cellular process+++cellular component organization or biogenesis	146.22	142.89	152.02	8.37	8.54	7.54	184.13	175.55	177.83	4.23	3.74	4.19	4.05333	179.17	147.043	8.15	114.8	111.3	118.62	6.94	7.03	6.21	144.26	138.84	138.06	3.64	3.21	3.59	3.48	140.387	114.907	6.72667	0.251094	4.89831	-0.928961	6.13401	3.70853e-09	0	9.99338e-10	0	9.1909e-08	0	7.74725e-09	0
7922330	'AT2G33175'	mRNA	GO:0008150///biological_process	biological_process	biological_process	0.5	1.15	0.88	2.85	3.18	2.78	1.01	0.26	0.13	0.65	0.37	1.38	0.8	0.466667	0.843333	2.93667	0.39	0.89	0.69	2.37	2.61	2.29	0.79	0.2	0.1	0.56	0.32	1.18	0.686667	0.363333	0.656667	2.42333	-0.875542	-1.07736	-1.79766	-0.0985478	0.296094	0.027288	7.89306e-05	0.906172	0.681631	0.0390042	0.000349604	0.936649
7922332	'AT3G17712'	mRNA	GO:0008150///biological_process	biological_process	biological_process	2.76	3.41	3.1	2.67	2.46	2.56	3.25	3.5	3.2	1.64	1.96	2.11	1.90333	3.31667	3.09	2.56333	2.17	2.65	2.42	2.22	2.03	2.11	2.54	2.77	2.48	1.41	1.69	1.81	1.63667	2.59667	2.41333	2.12	0.0708772	1.00561	-0.412357	1.54454	0.696357	1.16064e-08	0.0314616	4.52605e-16	0.939707	2.49657e-08	0.0779419	1.17855e-15
7922339	'AT1G53633'	mRNA	GO:0008150///biological_process	biological_process	biological_process	0	0	0	4.43	1.38	2.73	0	0.47	0	4.26	4.37	3.95	4.19333	0.156667	0	2.84667	0	0	0	3.67	1.14	2.25	0	0.37	0	3.67	3.75	3.38	3.6	0.123333	0	2.35333	0.952544	-4.3776	0.631103	-4.00085	0.81542	0.00295889	0.262564	0.00314998	0.939707	0.0046583	0.435694	0.00477597
7922343	'AT4G01335'	mRNA	GO:0008150///biological_process	biological_process	biological_process	0	0.21	0	8.52	10	9.41	0	0	0.22	10.04	9.78	11.53	10.45	0.0733333	0.07	9.31	0	0.17	0	7.07	8.23	7.75	0	0	0.17	8.64	8.39	9.88	8.97	0.0566667	0.0566667	7.68333	-0.00922278	-6.47281	0.23296	-6.65899	0.997556	9.50298e-08	0.257447	3.75178e-08	0.999824	1.96151e-07	0.429705	7.56641e-08
7922349	'AT3G13404'	mRNA	GO:0008150///biological_process	biological_process	biological_process	0	0	0	1.02	2.77	1.71	0	0.47	0	2.62	1.68	2.3	2.2	0.156667	0	1.83333	0	0	0	0.85	2.28	1.41	0	0.37	0	2.26	1.44	1.97	1.89	0.123333	0	1.51333	0.952544	-3.73432	0.348833	-3.07478	0.81542	0.0195621	0.631338	0.0385513	0.939707	0.0284745	0.789605	0.0527301
7922354	'AT5G43822'	mRNA	GO:0008150///biological_process	biological_process	biological_process	0.29	0.87	1.44	13.55	13.6	14.29	1.01	0.74	1.33	14.47	11.1	14.06	13.21	1.02667	0.866667	13.8133	0.22	0.68	1.12	11.24	11.19	11.77	0.79	0.58	1.04	12.44	9.53	12.05	11.34	0.803333	0.673333	11.4	0.210937	-3.27606	0.0114843	-3.01934	0.769003	2.55644e-16	0.943762	3.24126e-15	0.939707	7.05423e-16	0.977335	8.23546e-15
7922367	'AT3G26922'	mRNA	GO:0008150///biological_process	biological_process	biological_process	0.24	0.12	0.05	1.31	1.33	0.97	0.06	0.31	0.12	1.05	1.59	1.67	1.43667	0.163333	0.136667	1.20333	0.19	0.09	0.04	1.09	1.1	0.8	0.05	0.25	0.1	0.9	1.36	1.43	1.23	0.133333	0.106667	0.996667	0.360691	-2.4956	0.314011	-2.3972	0.746628	0.000301629	0.333482	0.000147288	0.939707	0.000512365	0.516692	0.000245372
7922380	'AT3G49725'	mRNA				0.83	1.02	1.33	3.46	3.43	2.95	0.84	1.17	1.23	2.86	3.2	2.81	2.95667	1.08	1.06	3.28	0.65	0.79	1.04	2.87	2.82	2.43	0.66	0.92	0.95	2.46	2.75	2.4	2.53667	0.843333	0.826667	2.70667	-0.00870518	-0.905793	-0.074718	-0.784419	0.981034	0.000706034	0.683883	0.00400092	0.999824	0.00116638	0.833379	0.00602075
7922386	'WIP1'	mRNA	GO:0006997///nucleus organization	biological_process	cellular process+++cellular component organization or biogenesis	26.78	28.2	26.14	16.23	18.2	17.08	32.99	32.87	31.98	18.71	18.92	19.35	18.9933	32.6133	27.04	17.17	21.02	21.97	20.4	13.46	14.98	14.07	25.85	25.99	24.82	16.1	16.24	16.58	16.3067	25.5533	21.13	14.17	0.236299	1.38015	0.220734	1.45144	0.00141451	9.67244e-70	0.00602594	2.63106e-82	0.0125168	5.61083e-69	0.0184605	1.57218e-81
7922407	'AT2G40815'	mRNA	GO:0008150///biological_process	biological_process	biological_process	0.34	0.21	0.31	2.28	2.83	2.62	0.73	0.42	0.56	2.94	2.42	2.72	2.69333	0.57	0.286667	2.57667	0.27	0.16	0.24	1.9	2.33	2.16	0.57	0.33	0.43	2.53	2.08	2.33	2.31333	0.443333	0.223333	2.13	0.990807	-2.7644	0.139357	-1.85713	0.218142	7.73052e-07	0.573058	2.41585e-05	0.575362	1.52857e-06	0.737733	4.21532e-05
7922413	'AT3G63540'	mRNA	GO:0015979///photosynthesis	biological_process	metabolic process+++cellular process	18.3	20.31	20.03	96.24	85.35	83.95	17.73	19.02	17.83	106.89	112.09	102.08	107.02	18.1933	19.5467	88.5133	14.37	15.82	15.63	79.84	70.22	69.18	13.89	15.04	13.84	91.94	96.22	87.48	91.88	14.2567	15.2733	73.08	-0.137689	-1.45583	0.348604	-1.88669	0.275088	7.36305e-58	9.01202e-09	6.77106e-97	0.651838	3.81746e-57	6.47175e-08	4.49054e-96
7922418	'AT2G43465'	mRNA	GO:0008150///biological_process	biological_process	biological_process	0	0.07	0.14	1.78	1.68	2.24	0.07	0.29	0	2.22	1.59	2.84	2.21667	0.12	0.07	1.9	0	0.06	0.11	1.47	1.38	1.85	0.06	0.23	0	1.91	1.37	2.43	1.90333	0.0966667	0.0566667	1.56667	0.736792	-4.0595	0.269119	-3.54315	0.652021	1.04254e-05	0.360489	2.56288e-06	0.931899	1.94134e-05	0.543383	4.72749e-06
7922423	'AT5G54148'	mRNA				0	0.1	0	0.9	0.91	0.75	0.1	0.1	0	0.44	0.51	0.94	0.63	0.0666667	0.0333333	0.853333	0	0.08	0	0.74	0.75	0.62	0.08	0.08	0	0.38	0.44	0.81	0.543333	0.0533333	0.0266667	0.703333	0.889765	-3.85965	-0.361596	-2.55408	0.719754	0.00475143	0.522857	0.0473054	0.939707	0.00735124	0.702085	0.0640561
7922438	'AT3G13433'	mRNA	GO:0008150///biological_process	biological_process	biological_process	448.75	399.03	439.74	37.61	34.38	39.34	428.58	418.83	332.24	12.37	9.45	9.28	10.3667	393.217	429.173	37.11	352.3	310.82	343.11	31.2	28.29	32.42	335.79	331.23	257.93	10.64	8.11	7.95	8.9	308.317	335.41	30.6367	-0.158771	4.24859	-1.76296	5.90825	0.241398	0	3.30847e-17	5.73583e-302	0.609041	0	4.18025e-16	9.04198e-301
7922469	'AT2G15042'	mRNA	GO:0008150///biological_process+++GO:0010204///defense response signaling pathway, resistance gene-independent+++GO:0042742///defense response to bacterium	biological_process	biological_process+++regulation of biological process+++immune system process+++signaling+++response to stimulus+++cellular process+++positive regulation of biological process+++biological regulation+++multi-organism process	9.47	8.1	7.8	40.96	46.25	43.49	10.37	10.59	11.86	34.43	31.9	31.02	32.45	10.94	8.45667	43.5667	7.43	6.31	6.08	33.98	38.05	35.84	8.12	8.38	9.21	29.62	27.39	26.59	27.8667	8.57	6.60667	35.9567	0.336372	-1.64042	-0.349896	-0.898381	0.0168735	1.15166e-58	2.21542e-07	1.69699e-18	0.0976206	6.01921e-58	1.37156e-06	4.69263e-18
7922506	'AT4G14368'	mRNA				1.5	1.34	1.24	0.29	0.3	0.22	1.6	1.3	1.27	0.02	0.08	0.04	0.0466667	1.39	1.36	0.27	1.18	1.04	0.97	0.24	0.25	0.18	1.25	1.03	0.98	0.02	0.07	0.03	0.04	1.08667	1.06333	0.223333	-0.000505379	3.07878	-2.52346	5.6573	0.99835	1.69331e-21	0.000869993	3.98836e-21	0.999824	5.30204e-21	0.00321444	1.16664e-20
7922524	'AT5G26749'	mRNA	GO:0008150///biological_process	biological_process	biological_process	5.51	5.87	9.09	5.74	7.44	5.86	6.12	6.09	6.12	6.45	6.02	5.59	6.02	6.11	6.82333	6.34667	4.32	4.58	7.09	4.76	6.12	4.83	4.8	4.81	4.75	5.55	5.17	4.79	5.17	4.78667	5.33	5.23667	-0.0480683	0.893269	0.0432355	0.857246	0.893992	0.00888155	0.893656	0.0106763	0.973122	0.0134027	0.943435	0.0154384
7922527	'AT4G11521'	mRNA				19.24	19.8	20.29	12.73	14.2	13.54	23.59	22.15	24.72	5.6	5.87	5.2	5.55667	23.4867	19.7767	13.49	15.1	15.42	15.83	10.56	11.69	11.16	18.49	17.51	19.19	4.81	5.04	4.46	4.77	18.3967	15.45	11.1367	0.21364	1.27541	-1.20486	2.74967	0.0512085	2.88017e-29	3.81611e-16	2.09766e-92	0.225905	1.04415e-28	4.54433e-15	1.35467e-91
7922538	'AT2G07667'	mRNA	GO:0008150///biological_process	biological_process	biological_process	1.2	1.22	2.08	1.3	1.71	0.85	1.56	1.86	2.08	1.02	1.37	0.81	1.06667	1.83333	1.5	1.28667	0.94	0.95	1.62	1.08	1.41	0.7	1.22	1.47	1.62	0.88	1.18	0.69	0.916667	1.43667	1.17	1.06333	0.149049	0.941831	-0.30044	1.44657	0.722659	0.0258645	0.493307	0.000557157	0.939707	0.0370781	0.679555	0.000892886
7922541	'AT2G07798'	mRNA	GO:0008150///biological_process	biological_process	biological_process	1.02	0.76	0.75	0.36	0.36	0.57	0.96	0.28	0.77	0.55	0.5	0.35	0.466667	0.67	0.843333	0.43	0.8	0.59	0.59	0.3	0.3	0.47	0.75	0.22	0.6	0.48	0.43	0.3	0.403333	0.523333	0.66	0.356667	-0.363949	1.68849	0.191072	1.18936	0.510537	0.00152003	0.747805	0.0423488	0.863997	0.00244349	0.877604	0.0576902
7922548	'AT3G05345'	mRNA				1.3	1.48	1.47	18.65	20.6	15.44	1.96	2.51	3.53	24.14	24.95	26.17	25.0867	2.66667	1.41667	18.23	1.02	1.15	1.15	15.47	16.95	12.72	1.53	1.99	2.74	20.76	21.42	22.42	21.5333	2.08667	1.10667	15.0467	0.87498	-2.95711	0.537642	-2.56378	0.0889741	9.16359e-18	0.000122654	3.17807e-22	0.331263	2.62318e-17	0.000527408	9.5004e-22
814630	'AT2G01060'	mRNA	GO:0006355///regulation of transcription, DNA-templated	biological_process	metabolic process+++regulation of biological process+++cellular process+++biological regulation	33.63	35.9	35.31	70.2	70.3	66.77	35.97	35.8	34.51	69.51	71.79	65.97	69.09	35.4267	34.9467	69.09	26.4	27.97	27.55	58.24	57.84	55.02	28.18	28.31	26.79	59.78	61.63	56.53	59.3133	27.76	27.3067	57.0333	-0.01412	-0.259831	0.0744941	-0.29288	0.864853	0.000121646	0.181369	7.27107e-05	0.962601	0.000212182	0.329867	0.000123239
814636	'AT2G01080'	mRNA	GO:0008150///biological_process	biological_process	biological_process	1.06	1.94	0.32	27.98	30.49	32.05	1.07	1.09	1.54	34.61	34.63	30.85	33.3633	1.23333	1.10667	30.1733	0.83	1.51	0.25	23.21	25.08	26.41	0.84	0.87	1.2	29.77	29.73	26.43	28.6433	0.97	0.863333	24.9	0.122347	-4.04577	0.220342	-4.08716	0.833895	2.67413e-17	0.019991	2.47586e-49	0.947942	7.56237e-17	0.0529498	1.09554e-48
814637	'AT2G01070'	mRNA	GO:0008150///biological_process	biological_process	biological_process	1.55	1.94	1.56	8.88	7.7	7.58	1.35	1.74	1.33	8.63	8.35	7.94	8.30667	1.47333	1.68333	8.05333	1.22	1.51	1.22	7.37	6.33	6.25	1.06	1.37	1.03	7.43	7.17	6.8	7.13333	1.15333	1.31667	6.65	-0.223122	-1.53344	0.118877	-1.82042	0.49698	8.60799e-13	0.351341	3.20289e-16	0.85829	2.14755e-12	0.534179	8.37991e-16
814640	'APG2'	mRNA	GO:0005975///carbohydrate metabolic process+++GO:0008152///metabolic process+++GO:0009567///double fertilization forming a zygote and endosperm+++GO:0010027///thylakoid membrane organization+++GO:0015031///protein transport+++GO:0043953///protein transport by the Tat complex+++GO:0065002///intracellular protein transmembrane transport+++GO:0071555///cell wall organization	biological_process	metabolic process+++reproduction+++reproductive process+++multi-organism process+++cellular process+++cellular component organization or biogenesis+++localization	20.95	21.09	22.02	66.05	65.98	68.04	17.92	19.43	18.56	64.41	69.34	58.39	64.0467	18.6367	21.3533	66.69	16.45	16.43	17.18	54.8	54.28	56.07	14.04	15.36	14.41	55.4	59.53	50.04	54.99	14.6033	16.6867	55.05	-0.230699	-0.918817	0.0164595	-1.1104	0.0177154	7.15265e-40	0.780194	1.04462e-37	0.101469	3.0238e-39	0.89307	4.01432e-37
814641	'ORC4'	mRNA	GO:0006260///DNA replication+++GO:0006270///DNA replication initiation+++GO:0009744///response to sucrose	biological_process	metabolic process+++cellular process+++response to stimulus	0.06	0.07	0.24	1.2	1.08	1.43	0.12	0.24	0.07	0.63	1.06	0.47	0.72	0.143333	0.123333	1.23667	0.05	0.05	0.18	1	0.89	1.18	0.09	0.19	0.06	0.54	0.91	0.41	0.62	0.113333	0.0933333	1.02333	0.217845	-2.66646	-0.73294	-1.66319	0.857955	0.000272079	0.0650629	0.0336581	0.95973	0.000464109	0.14409	0.046338
814642	'AT2G01130'	mRNA				0.77	0.7	0.65	8.32	8.28	8.91	1.3	1.32	1.64	6.84	7.51	8.25	7.53333	1.42	0.706667	8.50333	0.6	0.55	0.51	6.9	6.82	7.34	1.02	1.04	1.28	5.88	6.45	7.07	6.46667	1.11333	0.553333	7.02	0.901436	-2.82057	-0.115771	-1.74707	0.000956982	1.3366e-52	0.193332	2.75705e-28	0.00895952	6.50732e-52	0.346373	9.20362e-28
814643	'PDE345'	mRNA	GO:0006094///gluconeogenesis+++GO:0006096///glycolytic process+++GO:0006098///pentose-phosphate shunt+++GO:0006979///response to oxidative stress+++GO:0030388///fructose 1,6-bisphosphate metabolic process+++GO:0046686///response to cadmium ion	biological_process	metabolic process+++cellular process+++response to stimulus	83.09	85.69	81.98	118.62	114.43	124.15	80.77	84.74	82.45	105.26	99.91	108.52	104.563	82.6533	83.5867	119.067	65.23	66.75	63.96	98.41	94.14	102.3	63.29	67.01	64.01	90.54	85.77	93	89.77	64.77	65.3133	98.2833	-0.0502567	0.213853	-0.112805	0.332195	0.329342	4.694e-06	0.0112107	6.70829e-10	0.717688	8.9201e-06	0.031941	1.44891e-09
814644	'RHA2B'	mRNA	GO:0009738///abscisic acid-activated signaling pathway+++GO:0009789///positive regulation of abscisic acid-activated signaling pathway+++GO:0016567///protein ubiquitination+++GO:0047484///regulation of response to osmotic stress+++GO:0071456///cellular response to hypoxia+++GO:0080167///response to karrikin	biological_process	regulation of biological process+++response to stimulus+++signaling+++cellular process+++biological regulation+++positive regulation of biological process+++metabolic process	0.25	0.5	0.12	10.53	8.84	9.65	1.12	0.77	1.16	8.98	9.71	9.38	9.35667	1.01667	0.29	9.67333	0.19	0.39	0.1	8.73	7.27	7.95	0.88	0.61	0.9	7.73	8.34	8.04	8.03667	0.796667	0.226667	7.98333	1.76599	-4.33097	0.0267763	-2.53427	0.0380077	3.22049e-13	0.878948	8.51348e-12	0.180477	8.14375e-13	0.934223	1.96386e-11
814645	'BAT1'	mRNA	GO:0006865///amino acid transport+++GO:0015812///gamma-aminobutyric acid transport	biological_process	localization	10.26	9.7	8.96	20.25	19.68	20.37	7.23	8.21	7.13	13.64	15.65	16.37	15.22	7.52333	9.64	20.1	8.05	7.55	6.99	16.8	16.19	16.79	5.67	6.49	5.54	11.73	13.43	14.03	13.0633	5.9	7.53	16.5933	-0.393081	-0.333118	-0.326967	-0.343379	0.0056802	0.00147933	0.000256955	0.00720822	0.0407919	0.00237962	0.00104453	0.0105891
814646	'PAP1'	mRNA	GO:0006644///phospholipid metabolic process+++GO:0009626///plant-type hypersensitive response+++GO:0010224///response to UV-B+++GO:0071456///cellular response to hypoxia	biological_process	metabolic process+++cellular process+++immune system process+++response to stimulus	170.84	168.2	165.41	41.64	39.16	38.46	185.29	190.11	193.97	11.25	10.39	10.03	10.5567	189.79	168.15	39.7533	134.12	131.02	129.06	34.54	32.22	31.69	145.17	150.34	150.59	9.68	8.92	8.59	9.06333	148.7	131.4	32.8167	0.146102	2.83716	-1.79331	4.83234	0.000342055	0	5.27228e-87	0	0.00364468	0	3.80628e-85	0
814647	'PDE331'	mRNA				62.37	68.14	69.03	90.89	93.92	90.33	62.96	64.58	66.22	74.37	85.33	82.07	80.59	64.5867	66.5133	91.7133	48.96	53.08	53.86	75.4	77.27	74.43	49.33	51.07	51.41	63.96	73.25	70.33	69.18	50.6033	51.9667	75.7	-0.0765662	0.261255	-0.111811	0.35227	0.124062	3.05654e-09	0.0153861	4.73389e-10	0.412165	6.7377e-09	0.0420889	1.02732e-09
814652	'AT2G01250'	mRNA	GO:0000463///maturation of LSU-rRNA from tricistronic rRNA transcript (SSU-rRNA, 5.8S rRNA, LSU-rRNA)	biological_process	metabolic process+++cellular process+++cellular component organization or biogenesis	103.94	108.14	101.44	112.98	117.09	117.31	108.82	115.27	107.93	110.57	110.2	113.67	111.48	110.673	104.507	115.793	81.6	84.24	79.15	93.73	96.34	96.67	85.26	91.16	83.79	95.1	94.6	97.41	95.7033	86.7367	81.6633	95.58	0.0487933	0.575543	0.0200173	0.660054	0.40507	6.25617e-29	0.673057	6.39592e-30	0.786639	2.25687e-28	0.82492	2.19495e-29
814653	'AT2G01260'	mRNA	GO:0008150///biological_process	biological_process	biological_process	16.59	16.65	15.11	21.52	20.65	23.11	17.45	17.71	15.73	21.01	19.62	22.97	21.2	16.9633	16.1167	21.76	13.03	12.97	11.79	17.85	16.99	19.04	13.67	14.01	12.21	18.07	16.85	19.69	18.2033	13.2967	12.5967	17.96	0.0383272	0.288954	0.0301724	0.35289	0.718935	0.00186437	0.718253	0.000373344	0.939707	0.00297871	0.859327	0.00060544
814654	'QSOX2'	mRNA	GO:0006457///protein folding+++GO:0045454///cell redox homeostasis+++GO:0055114///oxidation-reduction process	biological_process	cellular process+++regulation of biological process+++biological regulation+++metabolic process	20.11	21.31	20.15	60.12	61.53	62.13	20.8	21.29	20.45	56.19	62.91	56.94	58.68	20.8467	20.5233	61.26	15.79	16.6	15.72	49.88	50.63	51.2	16.3	16.83	15.88	48.33	54.01	48.8	50.38	16.3367	16.0367	50.57	-0.00912027	-0.844525	0.0209174	-0.818879	0.917282	7.06166e-38	0.691249	3.66905e-27	0.982842	2.90972e-37	0.839838	1.20048e-26
814657	'RPI2'	mRNA	GO:0006098///pentose-phosphate shunt+++GO:0008219///cell death+++GO:0009052///pentose-phosphate shunt, non-oxidative branch+++GO:0010228///vegetative to reproductive phase transition of meristem	biological_process	metabolic process+++cellular process+++developmental process+++reproduction+++reproductive process+++multicellular organismal process	28.49	29.98	27.79	33.92	38.65	34.97	27.02	34.86	32.75	38.88	41.37	39.76	40.0033	31.5433	28.7533	35.8467	22.37	23.35	21.68	28.14	31.8	28.81	21.17	27.57	25.43	33.44	35.51	34.08	34.3433	24.7233	22.4667	29.5833	0.0988066	0.405111	0.23391	0.325786	0.315028	8.12123e-07	0.00108584	0.000327206	0.702573	1.6038e-06	0.00394227	0.000532552
814658	'AT2G01300'	mRNA	GO:0008150///biological_process	biological_process	biological_process	22.82	20.81	24	12.66	11.63	12.74	24.9	25.48	20.74	12.62	11.4	12.45	12.1567	23.7067	22.5433	12.3433	17.91	16.21	18.72	10.5	9.57	10.5	19.51	20.15	16.1	10.86	9.79	10.67	10.44	18.5867	17.6133	10.19	0.0397652	1.59151	0.0530615	1.63373	0.775806	2.18947e-29	0.735087	7.85237e-29	0.939707	7.95849e-29	0.869139	2.64995e-28
814660	'ABCG7'	mRNA	GO:0055085///transmembrane transport	biological_process	localization	6.8	6.74	6.9	51.02	51.37	50.22	6.57	6.65	6.83	58.61	60.71	55.94	58.42	6.68333	6.81333	50.87	5.34	5.25	5.38	42.33	42.27	41.39	5.15	5.26	5.3	50.41	52.11	47.94	50.1533	5.23667	5.32333	41.9967	-0.0534921	-2.14524	0.307303	-2.45042	0.67211	6.42292e-159	4.42934e-11	7.02794e-181	0.939707	6.23884e-158	3.81967e-10	7.14268e-180
814661	'AT2G01330'	mRNA	GO:0030042///actin filament depolymerization+++GO:0030836///positive regulation of actin filament depolymerization	biological_process	cellular process+++cellular component organization or biogenesis+++regulation of biological process+++positive regulation of biological process+++biological regulation	5.48	5.29	5.06	3.81	4.47	3.34	6.5	6.46	5.73	3.34	3.95	4.48	3.92333	6.23	5.27667	3.87333	4.3	4.12	3.95	3.16	3.68	2.75	5.09	5.11	4.45	2.87	3.39	3.84	3.36667	4.88333	4.12333	3.19667	0.206088	1.17156	0.0937795	1.33958	0.185532	5.07944e-13	0.585867	4.3489e-17	0.527785	1.27549e-12	0.749346	1.1624e-16
814662	'At17.1'	mRNA	GO:0009624///response to nematode	biological_process	response to stimulus+++multi-organism process	188.86	187.93	183.36	20.4	19.67	17.39	222.95	240	223.97	16.3	16.94	15.36	16.2	228.973	186.717	19.1533	148.27	146.38	143.07	16.92	16.19	14.33	174.68	189.8	173.88	14.02	14.54	13.17	13.91	179.453	145.907	15.8133	0.260308	4.00758	-0.166704	4.49037	6.65502e-07	0	0.206754	0	1.20554e-05	0	0.364732	0
814663	'QPT'	mRNA	GO:0009435///NAD biosynthetic process+++GO:0019363///pyridine nucleotide biosynthetic process+++GO:0034213///quinolinate catabolic process	biological_process	metabolic process+++cellular process	71.84	67.9	65.36	77.94	76.62	77.76	65.87	75.06	65.66	69.17	61.62	62.15	64.3133	68.8633	68.3667	77.44	56.4	52.89	51	64.66	63.04	64.07	51.61	59.36	50.97	59.5	52.9	53.26	55.22	53.98	53.43	63.9233	-0.022209	0.538908	-0.191726	0.764024	0.760792	1.47595e-19	0.00124283	7.22756e-24	0.939707	4.42524e-19	0.00446131	2.22869e-23
814665	'AT2G01370'	mRNA	GO:0006355///regulation of transcription, DNA-templated	biological_process	metabolic process+++regulation of biological process+++cellular process+++biological regulation	0.44	0.56	0.45	0	0	0	0.33	0	0.23	0	0	0	0	0.186667	0.483333	0	0.35	0.44	0.35	0	0	0	0.26	0	0.18	0	0	0	0	0.146667	0.38	0	-1.39263	5.68208		4.31558	0.198465	9.67129e-05		0.0249485	0.546653	0.000169663		0.0348022
814667	'EMB3111'	mRNA				0	0.05	0.11	0.81	0.9	0.53	0.05	0.22	0.22	0.67	0.98	0.66	0.77	0.163333	0.0533333	0.746667	0	0.04	0.08	0.67	0.74	0.44	0.04	0.17	0.17	0.58	0.84	0.57	0.663333	0.126667	0.04	0.616667	1.57797	-3.07197	0.128351	-1.56822	0.245933	0.00203188	0.756338	0.0230505	0.614033	0.00323832	0.883696	0.0322633
814668	'AT2G01400'	mRNA	GO:0008150///biological_process	biological_process	biological_process	5.18	8.29	7.42	38.75	32.24	41.2	6.87	4.86	5.94	38.78	32.78	38.17	36.5767	5.89	6.96333	37.3967	4.07	6.46	5.79	32.15	26.52	33.95	5.39	3.84	4.61	33.36	28.14	32.71	31.4033	4.61333	5.44	30.8733	-0.00882686	-1.75936	0.0739493	-1.78649	0.975576	4.5368e-21	0.500366	2.66301e-20	0.999824	1.4085e-20	0.685318	7.64267e-20
814669	'AT2G01410'	mRNA	GO:0008150///biological_process	biological_process	biological_process	33.41	37.01	32.19	30.79	28.74	31.79	26.78	35.09	33.14	26.98	27.88	29.45	28.1033	31.67	34.2033	30.44	26.23	28.82	25.11	25.54	23.65	26.2	20.98	27.75	25.73	23.21	23.93	25.24	24.1267	24.82	26.72	25.13	-0.145254	0.890122	-0.0407696	0.841552	0.151414	9.53525e-26	0.619382	3.29226e-17	0.464922	3.25378e-25	0.779403	8.82661e-17
814670	'PIN4'	mRNA	GO:0007275///multicellular organism development+++GO:0007389///pattern specification process+++GO:0009630///gravitropism+++GO:0009734///auxin-activated signaling pathway+++GO:0009926///auxin polar transport+++GO:0010015///root morphogenesis+++GO:0010252///auxin homeostasis+++GO:0010315///auxin efflux+++GO:0048364///root development+++GO:0055085///transmembrane transport	biological_process	developmental process+++multicellular organismal process+++response to stimulus+++regulation of biological process+++signaling+++cellular process+++biological regulation+++localization	0.03	0.06	0.21	19.6	20.15	19.21	0.46	0.42	0.39	16.72	17.81	16.49	17.0067	0.423333	0.1	19.6533	0.02	0.05	0.16	16.26	16.58	15.83	0.36	0.33	0.31	14.38	15.29	14.13	14.6	0.333333	0.0766667	16.2233	1.99056	-6.82472	-0.138814	-4.63958	0.00466466	7.06612e-49	0.0403119	3.00078e-78	0.0346733	3.31736e-48	0.0963228	1.73628e-77
814671	'HB17'	mRNA	GO:0006355///regulation of transcription, DNA-templated+++GO:0009651///response to salt stress	biological_process	metabolic process+++regulation of biological process+++cellular process+++biological regulation+++response to stimulus	0.22	0.12	0.69	0.06	0.08	0.08	0.11	0.46	0.34	0.33	0.16	0	0.163333	0.303333	0.343333	0.0733333	0.17	0.09	0.54	0.05	0.07	0.07	0.09	0.37	0.27	0.28	0.14	0	0.14	0.243333	0.266667	0.0633333	-0.269281	2.70956	0.615619	1.8797	0.773749	0.0145032	0.663498	0.0851037	0.939707	0.0213901	0.816809	0.111564
814672	'AT2G01440'	mRNA	GO:0006281///DNA repair+++GO:0006310///DNA recombination+++GO:0033955///mitochondrial DNA inheritance	biological_process	metabolic process+++response to stimulus+++cellular process+++cellular component organization or biogenesis	2.44	2.31	2.17	15.21	16.35	16.56	2.13	2.39	2.32	13.26	13.67	13.86	13.5967	2.28	2.30667	16.04	1.92	1.8	1.7	12.62	13.45	13.65	1.67	1.89	1.8	11.4	11.74	11.87	11.67	1.78667	1.80667	13.24	-0.0517895	-2.0718	-0.163862	-1.90405	0.768784	1.98112e-76	0.0107548	9.81971e-59	0.939707	1.21162e-75	0.030822	4.81687e-58
814673	'MPK17'	mRNA	GO:0000165///MAPK cascade+++GO:0006468///protein phosphorylation+++GO:0007165///signal transduction+++GO:0010468///regulation of gene expression+++GO:0016310///phosphorylation+++GO:0035556///intracellular signal transduction+++GO:0046777///protein autophosphorylation+++GO:1900064///positive regulation of peroxisome organization	biological_process	metabolic process+++regulation of biological process+++response to stimulus+++signaling+++cellular process+++biological regulation+++positive regulation of biological process+++cellular component organization or biogenesis	141.14	140.39	143.47	179.75	181.31	184.96	134.91	143.19	134.19	193.97	194.26	195.93	194.72	137.43	141.667	182.007	110.81	109.36	111.95	149.12	149.17	152.41	105.7	113.24	104.18	166.84	166.77	167.91	167.173	107.707	110.707	150.233	-0.0797646	0.359063	0.16397	0.171047	0.0723009	1.948e-22	9.09758e-07	0.000222096	0.287355	6.22011e-22	5.275e-06	0.000365496
814674	'AT2G01460'	mRNA				17.59	17.1	17.06	13.36	13.93	13.5	14.36	13.31	15.12	8.63	9.15	8.92	8.9	14.2633	17.25	13.5967	13.81	13.32	13.31	11.08	11.46	11.12	11.25	10.53	11.74	7.42	7.86	7.64	7.64	11.1733	13.48	11.22	-0.307839	1.06739	-0.537149	1.35251	5.88559e-05	2.09619e-53	3.42771e-12	6.33157e-57	0.000754069	1.03221e-52	3.20256e-11	3.05387e-56
814675	'STL2P'	mRNA	GO:0003400///regulation of COPII vesicle coating+++GO:0006888///ER to Golgi vesicle-mediated transport+++GO:0009306///protein secretion+++GO:0015031///protein transport+++GO:0016192///vesicle-mediated transport+++GO:0043547///positive regulation of GTPase activity+++GO:0050790///regulation of catalytic activity	biological_process	regulation of biological process+++localization+++cellular process+++cellular component organization or biogenesis+++biological regulation	63.13	67.09	67.71	63.26	62.6	65.96	65.11	69.17	64.03	55.6	57.68	56.04	56.44	66.1033	65.9767	63.94	49.56	52.26	52.83	52.48	51.5	54.35	51.02	54.71	49.71	47.82	49.52	48.03	48.4567	51.8133	51.55	52.7767	-0.0307712	0.769086	-0.105166	0.899139	0.62819	2.90978e-41	0.0570143	5.18152e-44	0.91954	1.2496e-40	0.129239	2.14952e-43
814676	'AT2G01480'	mRNA	GO:0006004///fucose metabolic process+++GO:0006486///protein glycosylation+++GO:0007155///cell adhesion+++GO:0071555///cell wall organization	biological_process	metabolic process+++cellular process+++biological adhesion+++cellular component organization or biogenesis	14.7	14.4	14.11	9.03	9.37	9.88	13.2	14.09	14.47	6.37	6.15	6.29	6.27	13.92	14.4033	9.42667	11.54	11.22	11.01	7.49	7.71	8.14	10.35	11.14	11.23	5.48	5.28	5.39	5.38333	10.9067	11.2567	7.78	-0.0826668	1.33826	-0.51269	1.82413	0.353745	6.71075e-52	5.83138e-07	4.15439e-74	0.737491	3.24843e-51	3.45802e-06	2.33652e-73
814677	'PAHX'	mRNA	GO:0006631///fatty acid metabolic process+++GO:0055114///oxidation-reduction process	biological_process	metabolic process+++cellular process	210.48	207.02	215.86	228.45	236.98	222.01	203.98	190.96	198.5	213.69	203.55	204.98	207.407	197.813	211.12	229.147	165.24	161.25	168.42	189.52	194.97	182.95	159.81	151.02	154.1	183.81	174.74	175.66	178.07	154.977	164.97	189.147	-0.130552	0.58116	-0.03446	0.540698	0.00121493	1.51579e-57	0.340245	1.36849e-32	0.0109525	7.82553e-57	0.523728	4.90454e-32
814680	'AT2G01510'	mRNA	GO:0009451///RNA modification	biological_process	metabolic process+++cellular process	0.12	0.09	0.04	0.51	0.51	0.47	0.19	0.08	0.26	0.73	0.66	0.48	0.623333	0.176667	0.0833333	0.496667	0.09	0.07	0.03	0.42	0.42	0.39	0.15	0.06	0.2	0.62	0.57	0.41	0.533333	0.136667	0.0633333	0.41	0.986884	-1.82391	0.338821	-1.11847	0.31457	0.0139944	0.392279	0.0595711	0.701921	0.0206702	0.576262	0.0795491
814682	'MLP329'	mRNA	GO:0006952///defense response	biological_process	response to stimulus	0	0.25	0.12	15.72	14.39	13.1	0	0.13	0.13	24.58	23.39	25.94	24.6367	0.0866667	0.123333	14.4033	0	0.19	0.1	13.04	11.84	10.8	0	0.1	0.1	21.14	20.08	22.23	21.15	0.0666667	0.0966667	11.8933	-0.593181	-6.14293	0.849128	-7.53065	0.763522	7.20809e-13	2.31817e-11	2.87568e-13	0.939707	1.80116e-12	2.03263e-10	6.92133e-13
814683	'AT2G01540'	mRNA	GO:0009738///abscisic acid-activated signaling pathway+++GO:0009789///positive regulation of abscisic acid-activated signaling pathway+++GO:0043547///positive regulation of GTPase activity	biological_process	regulation of biological process+++response to stimulus+++signaling+++cellular process+++biological regulation+++positive regulation of biological process	87.43	85.82	85.11	54.93	56.92	56.9	86.83	84.73	89.1	51.9	45.12	53.28	50.1	86.8867	86.12	56.25	68.64	66.85	66.41	45.57	46.83	46.88	68.03	67.01	69.17	44.64	38.73	45.66	43.01	68.07	67.3	46.4267	-0.0216273	1.33814	-0.0920622	1.46436	0.719495	1.63999e-110	0.194141	1.80966e-91	0.939707	1.25935e-109	0.347594	1.16251e-90
814686	'RGA1'	mRNA	GO:0006355///regulation of transcription, DNA-templated+++GO:0007275///multicellular organism development+++GO:0009651///response to salt stress+++GO:0009723///response to ethylene+++GO:0009737///response to abscisic acid+++GO:0009739///response to gibberellin+++GO:0009740///gibberellic acid mediated signaling pathway+++GO:0009863///salicylic acid mediated signaling pathway+++GO:0009867///jasmoni…	biological_process	metabolic process+++regulation of biological process+++cellular process+++biological regulation+++developmental process+++multicellular organismal process+++response to stimulus+++signaling+++negative regulation of biological process+++positive regulation of biological process+++reproduction+++reproductive process+++growth	4.24	4.53	3.88	38.05	41.7	43.13	6.11	5.33	6.38	44.2	46.57	46.89	45.8867	5.94	4.21667	40.96	3.33	3.53	3.03	31.56	34.31	35.54	4.78	4.22	4.96	38.02	39.98	40.18	39.3933	4.65333	3.29667	33.8033	0.460308	-2.55591	0.238751	-2.27809	0.00439005	3.38199e-125	1.78468e-05	7.61611e-123	0.0330505	2.80284e-124	8.76644e-05	5.93683e-122
814688	'CRR3'	mRNA	GO:0009773///photosynthetic electron transport in photosystem I	biological_process	metabolic process+++cellular process	0.27	0.18	0.27	2.67	2.13	1.81	0.36	0.14	0.42	2.05	2.37	1.84	2.08667	0.306667	0.24	2.20333	0.21	0.14	0.21	2.21	1.75	1.49	0.28	0.11	0.32	1.77	2.03	1.58	1.79333	0.236667	0.186667	1.81667	0.401834	-2.83032	-0.085998	-2.28457	0.726585	7.91591e-05	0.791195	0.000548995	0.939707	0.000139694	0.89307	0.000880192
814689	'AT2G01600'	mRNA	GO:0006897///endocytosis+++GO:0006900///vesicle budding from membrane+++GO:0048268///clathrin coat assembly+++GO:0072583///clathrin-dependent endocytosis	biological_process	localization+++cellular process+++cellular component organization or biogenesis	128.58	131.14	126	102.64	98.92	98.93	144.93	136.41	153.71	81.88	88.46	83.28	84.54	145.017	128.573	100.163	100.94	102.15	98.32	85.15	81.39	81.52	113.55	107.88	119.33	70.43	75.94	71.37	72.58	113.587	100.47	82.6867	0.138682	1.08483	-0.170043	1.44934	0.00104328	8.44851e-177	5.97606e-05	2.0536e-177	0.00963519	8.83133e-176	0.000270482	2.05567e-176
814690	'AT2G01610'	mRNA	GO:0043086///negative regulation of catalytic activity	biological_process	biological regulation	10.29	12.81	9.78	4.02	4.13	4.49	10.09	8.68	8.84	2.1	2.68	2.38	2.38667	9.20333	10.96	4.21333	8.08	9.98	7.63	3.33	3.4	3.7	7.9	6.86	6.86	1.81	2.3	2.04	2.05	7.20667	8.56333	3.47667	-0.285971	2.10232	-0.744812	2.61683	0.116696	2.32556e-27	0.00548158	4.76961e-30	0.39662	8.17708e-27	0.0169825	1.63991e-29
814691	'MEE11'	mRNA	GO:0009793///embryo development ending in seed dormancy+++GO:0016567///protein ubiquitination	biological_process	developmental process+++reproduction+++reproductive process+++multicellular organismal process+++metabolic process+++cellular process	5.41	5.82	6	23.24	26.48	24.38	5.13	5.46	5.72	26.28	24.79	24.5	25.19	5.43667	5.74333	24.7	4.25	4.53	4.68	19.28	21.79	20.09	4.02	4.32	4.44	22.6	21.29	20.99	21.6267	4.26	4.48667	20.3867	-0.113342	-1.38154	0.103663	-1.5429	0.643637	1.87961e-16	0.318642	2.81883e-19	0.927711	5.20293e-16	0.500948	7.93401e-19
814692	'AT2G01630'	mRNA	GO:0005975///carbohydrate metabolic process+++GO:0006952///defense response	biological_process	metabolic process+++response to stimulus	1.55	1.63	1.57	12.54	11.66	13.01	1.6	1.47	1.4	17.31	16.77	16.82	16.9667	1.49	1.58333	12.4033	1.22	1.27	1.23	10.41	9.59	10.72	1.25	1.16	1.09	14.89	14.4	14.42	14.57	1.16667	1.24	10.24	-0.133584	-2.2394	0.52236	-2.83956	0.669324	1.34022e-31	1.24307e-08	3.612e-51	0.939707	5.04437e-31	8.79204e-08	1.63255e-50
814694	'PUX2'	mRNA	GO:0009620///response to fungus+++GO:0050832///defense response to fungus	biological_process	response to stimulus+++multi-organism process	69.02	71.83	72.22	56.41	59.15	56.86	72.52	68.75	71.8	42.85	43.1	45.15	43.7	71.0233	71.0233	57.4733	54.19	55.95	56.35	46.8	48.67	46.85	56.82	54.37	55.74	36.86	37	38.69	37.5167	55.6433	55.4967	47.44	-0.0359034	1.03308	-0.320197	1.3731	0.512222	3.24073e-87	7.64734e-09	9.50059e-115	0.864886	2.15219e-86	5.53367e-08	7.04729e-114
814695	'PDLP6'	mRNA	GO:0016032///viral process+++GO:0042742///defense response to bacterium+++GO:0051707///response to other organism	biological_process	multi-organism process+++response to stimulus	0.86	0.97	0.77	3.17	4.1	3.11	1.53	1.06	1.29	2.69	3.7	3.96	3.45	1.29333	0.866667	3.46	0.67	0.76	0.6	2.63	3.37	2.56	1.2	0.84	1	2.31	3.17	3.39	2.95667	1.01333	0.676667	2.85333	0.511617	-1.22751	0.0690489	-0.728558	0.249454	0.000371674	0.760987	0.0215888	0.61899	0.000627273	0.886719	0.0303045
814696	'NUDT17'	mRNA				322.02	324.21	333.22	94.82	97.84	102.75	322.24	333.46	326.59	77.13	73.57	82.82	77.84	327.43	326.483	98.47	252.81	252.54	260	78.67	80.5	84.67	252.47	263.71	253.55	66.34	63.16	70.98	66.8267	256.577	255.117	81.28	-0.0298874	2.45324	-0.264344	2.74348	0.407195	0	6.0817e-07	0	0.788872	0	3.60062e-06	0
814698	'AT2G01690'	mRNA	GO:0006661///phosphatidylinositol biosynthetic process+++GO:0007033///vacuole organization+++GO:0009555///pollen development+++GO:0033674///positive regulation of kinase activity	biological_process	metabolic process+++cellular process+++cellular component organization or biogenesis+++developmental process+++multicellular organismal process+++regulation of biological process+++positive regulation of biological process+++biological regulation	36.72	39.17	39.34	21.59	23.01	22.06	37.5	41.5	41.5	14.33	16.07	14.73	15.0433	40.1667	38.41	22.22	28.82	30.51	30.69	17.91	18.93	18.18	29.38	32.82	32.22	12.32	13.79	12.62	12.91	31.4733	30.0067	18.34	0.0304486	1.51483	-0.488468	2.08952	0.602678	3.31545e-157	9.66739e-13	1.66579e-195	0.903359	3.1922e-156	9.39222e-12	1.81326e-194
814700	'AT2G01710'	mRNA				50.47	54.15	50.42	45.51	42.87	43.89	57.18	53.23	58.55	40.84	38.1	47.13	42.0233	56.32	51.68	44.09	39.62	42.18	39.34	37.75	35.27	36.17	44.8	42.09	45.45	35.12	32.71	40.39	36.0733	44.1133	40.38	36.3967	0.0887637	0.953267	0.00534017	1.09252	0.228887	5.13368e-41	0.945895	1.4692e-39	0.591885	2.19906e-40	0.978902	5.77558e-39
814703	'RIE1'	mRNA	GO:0009793///embryo development ending in seed dormancy+++GO:0016567///protein ubiquitination	biological_process	developmental process+++reproduction+++reproductive process+++multicellular organismal process+++metabolic process+++cellular process	9.31	10.46	9.74	12.58	13.81	13.57	11.07	10.34	9.76	12.06	11.56	9.75	11.1233	10.39	9.83667	13.32	7.31	8.15	7.6	10.43	11.36	11.18	8.67	8.17	7.58	10.37	9.92	8.36	9.55	8.14	7.68667	10.99	0.0455917	0.28271	-0.182873	0.566649	0.762917	0.0321655	0.135339	7.42257e-05	0.939707	0.045599	0.262039	0.000125719
814705	'MAP70-3'	mRNA	GO:0007010///cytoskeleton organization	biological_process	cellular process+++cellular component organization or biogenesis	0.87	1.2	0.8	0.94	0.79	0.58	0.68	1.08	0.7	1.19	0.92	1.08	1.06333	0.82	0.956667	0.77	0.68	0.94	0.62	0.78	0.65	0.48	0.54	0.85	0.54	1.02	0.79	0.92	0.91	0.643333	0.746667	0.636667	-0.207409	0.889799	0.582743	0.1548	0.564179	0.00656441	0.0442156	0.627942	0.881395	0.0100318	0.103997	0.688731
814706	'AT2G01755'	mRNA	GO:0008150///biological_process	biological_process	biological_process	0	0.3	0	6.46	5.94	6.05	0.37	0	0	8.8	9.11	10.8	9.57	0.123333	0.1	6.15	0	0.23	0	5.36	4.89	4.98	0.29	0	0	7.57	7.82	9.26	8.21667	0.0966667	0.0766667	5.07667	-0.00922278	-5.31144	0.725644	-5.99032	0.997557	2.25477e-05	0.00956034	1.07576e-06	0.999824	4.12078e-05	0.0277798	2.02353e-06
814707	'RR14'	mRNA	GO:0000160///phosphorelay signal transduction system+++GO:0006355///regulation of transcription, DNA-templated+++GO:0007165///signal transduction+++GO:0009736///cytokinin-activated signaling pathway	biological_process	regulation of biological process+++response to stimulus+++signaling+++cellular process+++biological regulation+++metabolic process	0.08	0	0.17	1.39	1.86	1.79	0.08	0	0.09	2.58	2.76	2.53	2.62333	0.0566667	0.0833333	1.68	0.07	0	0.13	1.16	1.53	1.48	0.07	0	0.07	2.22	2.37	2.17	2.25333	0.0466667	0.0666667	1.39	-0.598345	-3.89166	0.757938	-5.18831	0.762006	2.97428e-05	0.00582404	1.32559e-06	0.939707	5.39934e-05	0.0179296	2.48324e-06
814713	'AT2G01820'	mRNA	GO:0006468///protein phosphorylation+++GO:0009555///pollen development	biological_process	metabolic process+++cellular process+++developmental process+++multicellular organismal process	26.65	27.27	26.85	26.61	28.24	26.23	27.71	27.6	27.92	26.09	28.76	26.42	27.09	27.7433	26.9233	27.0267	20.92	21.24	20.95	22.08	23.23	21.61	21.71	21.83	21.67	22.44	24.69	22.64	23.2567	21.7367	21.0367	22.3067	0.0090939	0.719534	0.0781654	0.706174	0.877464	6.22061e-38	0.16805	6.10659e-29	0.966475	2.56751e-37	0.31103	2.06366e-28
814714	'WOL'	mRNA	GO:0000160///phosphorelay signal transduction system+++GO:0006468///protein phosphorylation+++GO:0006470///protein dephosphorylation+++GO:0007165///signal transduction+++GO:0007231///osmosensory signaling pathway+++GO:0007275///multicellular organism development+++GO:0008272///sulfate transport+++GO:0009116///nucleoside metabolic process+++GO:0009414///response to water deprivation+++GO:0009736//…	biological_process	regulation of biological process+++response to stimulus+++signaling+++cellular process+++biological regulation+++metabolic process+++developmental process+++multicellular organismal process+++localization+++multi-organism process	0.1	0.2	0.05	0.74	0.49	0.69	0.18	0.12	0.15	1.36	1.4	1.38	1.38	0.15	0.116667	0.64	0.08	0.15	0.04	0.61	0.4	0.57	0.14	0.1	0.12	1.17	1.2	1.18	1.18333	0.12	0.09	0.526667	0.428994	-1.79644	1.21778	-2.52821	0.577092	0.0009149	6.54456e-07	1.30082e-09	0.889063	0.00149702	3.86319e-06	2.77814e-09
814716	'EXGT-A3'	mRNA	GO:0005975///carbohydrate metabolic process+++GO:0006073///cellular glucan metabolic process+++GO:0008152///metabolic process+++GO:0010087///phloem or xylem histogenesis+++GO:0010411///xyloglucan metabolic process+++GO:0042546///cell wall biogenesis+++GO:0071555///cell wall organization	biological_process	metabolic process+++cellular process+++developmental process+++cellular component organization or biogenesis	251.74	271.26	256.26	309.91	308.87	314.79	267.34	264.61	273.45	347.3	332.82	348.57	342.897	268.467	259.753	311.19	197.64	211.29	199.95	257.1	254.12	259.4	209.46	209.26	212.29	298.72	285.71	298.72	294.383	210.337	202.96	256.873	0.013345	0.463313	0.214679	0.317712	0.728229	2.14461e-39	8.23936e-12	4.22986e-15	0.939707	9.0126e-39	7.47537e-11	1.072e-14
814717	'EMB975'	mRNA				3.08	3.94	3.5	32.69	29.72	28.16	2.91	2.46	2.71	29.56	29.85	29.96	29.79	2.69333	3.50667	30.19	2.42	3.07	2.73	27.12	24.45	23.2	2.28	1.95	2.1	25.43	25.62	25.67	25.5733	2.11	2.74	24.9233	-0.422613	-2.39439	0.0547261	-2.81571	0.0698165	1.42228e-69	0.441785	4.83418e-82	0.280967	8.24174e-69	0.629601	2.88628e-81
814718	'AT2G01870'	mRNA	GO:0008150///biological_process	biological_process	biological_process	1.86	2.05	3.2	12.79	14.13	11.66	0.64	1.45	1.31	11.55	11.88	12.17	11.8667	1.13333	2.37	12.86	1.46	1.59	2.5	10.61	11.62	9.61	0.5	1.15	1.01	9.93	10.2	10.43	10.1867	0.886667	1.85	10.6133	-1.11462	-1.74126	-0.0383576	-2.76281	0.0276634	1.40334e-10	0.804893	2.8284e-15	0.143124	3.25175e-10	0.89307	7.19478e-15
814720	'PAP8'	mRNA	GO:0008150///biological_process+++GO:0016311///dephosphorylation	biological_process	biological_process+++metabolic process+++cellular process	4.4	4.17	4.74	1.75	2.49	1.52	3.37	3.93	3.22	0.37	0.21	0.27	0.283333	3.50667	4.43667	1.92	3.46	3.25	3.7	1.45	2.05	1.25	2.64	3.11	2.5	0.32	0.18	0.23	0.243333	2.75	3.47	1.58333	-0.374423	1.9389	-2.67336	4.29356	0.119951	3.21609e-14	7.94431e-08	3.47547e-22	0.404105	8.37862e-14	5.16604e-07	1.03753e-21
814722	'ATMAP65-6'	mRNA	GO:0000226///microtubule cytoskeleton organization+++GO:0007020///microtubule nucleation+++GO:0007049///cell cycle+++GO:0031116///positive regulation of microtubule polymerization+++GO:0051301///cell division	biological_process	cellular process+++cellular component organization or biogenesis+++regulation of biological process+++positive regulation of biological process+++biological regulation	0.62	0.41	0.67	10.78	13.42	12.77	0.81	0.55	0.92	12.33	14.29	14.61	13.7433	0.76	0.566667	12.3233	0.49	0.32	0.53	8.95	11.04	10.52	0.63	0.43	0.72	10.61	12.26	12.52	11.7967	0.593333	0.446667	10.17	0.325556	-3.73812	0.173553	-3.52949	0.467019	9.90256e-49	0.0687099	3.89192e-52	0.836838	4.64502e-48	0.150828	1.77925e-51
814723	'AT2G01920'	mRNA	GO:0006897///endocytosis+++GO:0006900///vesicle budding from membrane+++GO:0048268///clathrin coat assembly+++GO:0072583///clathrin-dependent endocytosis	biological_process	localization+++cellular process+++cellular component organization or biogenesis	2.88	2.7	2.9	1.3	1.23	1.47	2.8	2.31	2.88	0	0	0	0	2.66333	2.82667	1.33333	2.26	2.11	2.27	1.07	1.01	1.21	2.19	1.82	2.23	0	0	0	0	2.08	2.21333	1.09667	-0.123878	1.81253	-6.44562	8.19	0.720907	8.14776e-07	5.48797e-07	3.16993e-11	0.939707	1.60889e-06	3.26319e-06	7.18672e-11
814725	'SGR5'	mRNA	GO:0006355///regulation of transcription, DNA-templated+++GO:0009590///detection of gravity+++GO:0009630///gravitropism+++GO:0009958///positive gravitropism+++GO:0009959///negative gravitropism+++GO:0009965///leaf morphogenesis+++GO:0010031///circumnutation+++GO:0010601///positive regulation of auxin biosynthetic process+++GO:0048444///floral organ morphogenesis+++GO:2000012///regulation of auxin…	biological_process	metabolic process+++regulation of biological process+++cellular process+++biological regulation+++response to stimulus+++developmental process+++multicellular organismal process+++positive regulation of biological process+++reproduction+++reproductive process+++localization	0.67	0.21	0.6	6.33	5.83	6.1	1.01	0.96	1.15	10.37	10.24	10.98	10.53	1.04	0.493333	6.08667	0.53	0.16	0.47	5.25	4.8	5.03	0.79	0.76	0.89	8.92	8.79	9.41	9.04	0.813333	0.386667	5.02667	1.06932	-3.04368	0.858209	-2.77708	0.0329932	6.87132e-20	1.0919e-12	7.50299e-32	0.163573	2.07405e-19	1.05522e-11	2.65856e-31
814726	'BRL2'	mRNA	GO:0006468///protein phosphorylation+++GO:0007178///transmembrane receptor protein serine/threonine kinase signaling pathway+++GO:0009734///auxin-activated signaling pathway+++GO:0009742///brassinosteroid mediated signaling pathway+++GO:0009755///hormone-mediated signaling pathway+++GO:0010051///xylem and phloem pattern formation+++GO:0010233///phloem transport+++GO:0010305///leaf vascular tissue…	biological_process	metabolic process+++cellular process+++regulation of biological process+++response to stimulus+++signaling+++biological regulation+++developmental process+++multicellular organismal process+++localization	0	0	0	1	1.14	1.13	0	0	0	1.44	1.04	1.27	1.25	0	0	1.09	0	0	0	0.83	0.94	0.93	0	0	0	1.24	0.89	1.09	1.07333	0	0	0.9		-7.21801	0.271036	-7.4426		3.2026e-09	0.22526	9.40664e-10		7.05401e-09	0.388479	2.02136e-09
814728	'AT2G01970'	mRNA	GO:0072657///protein localization to membrane	biological_process	localization	73.35	75	72.01	43.97	44.09	44.49	75.05	71.18	78.51	39.52	40.28	39.46	39.7533	74.9133	73.4533	44.1833	57.58	58.42	56.19	36.48	36.27	36.66	58.8	56.29	60.95	33.99	34.58	33.82	34.13	58.68	57.3967	36.47	-0.00631426	1.45804	-0.0777403	1.58525	0.897843	3.47732e-205	0.134035	5.75275e-179	0.974304	4.10144e-204	0.259992	5.79826e-178
814729	'SOS1'	mRNA	GO:0000302///response to reactive oxygen species+++GO:0006814///sodium ion transport+++GO:0006979///response to oxidative stress+++GO:0009651///response to salt stress+++GO:0042542///response to hydrogen peroxide+++GO:0051453///regulation of intracellular pH+++GO:0071805///potassium ion transmembrane transport+++GO:0098719///sodium ion import across plasma membrane+++GO:2000377///regulation of re…	biological_process	response to stimulus+++localization+++cellular process+++biological regulation+++metabolic process+++regulation of biological process	7.51	8	7.17	8.22	8.19	8.07	6.5	6.75	7.45	7.75	6.65	7.47	7.29	6.9	7.56	8.16	5.9	6.23	5.6	6.82	6.74	6.65	5.09	5.33	5.79	6.67	5.71	6.4	6.26	5.40333	5.91	6.73667	-0.167732	0.615704	-0.0883912	0.592186	0.111175	2.2799e-11	0.321027	1.27473e-08	0.385601	5.4313e-11	0.503615	2.62444e-08
814730	'AT2G01990'	mRNA	GO:0007140///male meiotic nuclear division+++GO:0007143///female meiotic nuclear division+++GO:0008150///biological_process	biological_process	reproduction+++reproductive process+++multicellular organismal process+++cellular process+++multi-organism process+++cellular component organization or biogenesis+++biological_process	0.39	0.13	0.39	6.85	8.84	7.79	0.19	0.8	0.78	8.41	8.87	8.27	8.51667	0.59	0.303333	7.82667	0.3	0.1	0.3	5.68	7.27	6.42	0.15	0.64	0.6	7.23	7.62	7.09	7.31333	0.463333	0.233333	6.45667	1.27362	-4.2036	0.177654	-3.05378	0.17764	2.03186e-12	0.318412	4.06108e-13	0.51351	5.00377e-12	0.500623	9.73274e-13
814732	'GAD4'	mRNA	GO:0006536///glutamate metabolic process+++GO:0006538///glutamate catabolic process+++GO:0019752///carboxylic acid metabolic process	biological_process	metabolic process+++cellular process	194.24	199.86	202.85	12.13	12.32	11.64	232.54	242.49	247.99	3.99	4.08	4.1	4.05667	241.007	198.983	12.03	152.49	155.68	158.28	10.06	10.14	9.59	182.2	191.77	192.52	3.43	3.5	3.52	3.48333	188.83	155.483	9.93	0.242074	4.77248	-1.49371	6.564	6.55036e-11	0	2.21148e-30	0	1.9531e-09	0	4.81025e-29	0
814733	'PTR4'	mRNA	GO:0006857///oligopeptide transport+++GO:0035672///oligopeptide transmembrane transport+++GO:0055085///transmembrane transport+++GO:1902600///proton transmembrane transport	biological_process	localization	0	0	0.12	0.59	0.48	0.8	0	0.05	0	0.62	0.31	0.48	0.47	0.0166667	0.04	0.623333	0	0	0.09	0.49	0.4	0.66	0	0.04	0	0.54	0.26	0.41	0.403333	0.0133333	0.03	0.516667	-0.904513	-3.36834	-0.335488	-3.88259	0.729519	0.00470745	0.50401	0.00491586	0.939707	0.00728423	0.688162	0.00733562
814735	'PTR2'	mRNA	GO:0006857///oligopeptide transport+++GO:0015031///protein transport+++GO:0015706///nitrate transport+++GO:0015833///peptide transport+++GO:0035672///oligopeptide transmembrane transport+++GO:0042938///dipeptide transport+++GO:0042939///tripeptide transport+++GO:0055085///transmembrane transport+++GO:1902600///proton transmembrane transport	biological_process	localization	171.2	167.57	174.58	70.82	69.39	66.36	151.82	143.3	152.99	48.83	50.86	52.53	50.74	149.37	171.117	68.8567	134.4	130.52	136.22	58.76	57.09	54.69	118.95	113.33	118.77	42	43.66	45.02	43.56	117.017	133.713	56.8467	-0.230535	2.03773	-0.366016	2.22895	2.44683e-09	0	1.32386e-13	0	6.17994e-08	0	1.36536e-12	0
814736	'AT2G02050'	mRNA	GO:0009853///photorespiration	biological_process	metabolic process+++cellular process	129.17	133.71	129.14	90.9	90.92	86.29	122.21	123.67	122.87	72.52	68.83	69.23	70.1933	122.917	130.673	89.37	101.4	104.15	100.76	75.41	74.8	71.1	95.75	97.8	95.39	62.38	59.09	59.33	60.2667	96.3133	102.103	73.77	-0.122433	1.26918	-0.272726	1.47514	0.0813396	3.92045e-76	0.000352021	1.11977e-80	0.311148	2.39236e-75	0.00139732	6.61717e-80
814738	'IDD5'	mRNA	GO:0006355///regulation of transcription, DNA-templated+++GO:0045893///positive regulation of transcription, DNA-templated	biological_process	metabolic process+++regulation of biological process+++cellular process+++biological regulation+++positive regulation of biological process	5.13	5.07	4.07	20.93	23.18	20.49	3.16	4	4	20.5	21.54	22.1	21.38	3.72	4.75667	21.5333	4.03	3.95	3.17	17.37	19.07	16.88	2.47	3.17	3.11	17.63	18.49	18.94	18.3533	2.91667	3.71667	17.7733	-0.389322	-1.45511	0.0633158	-1.85207	0.0339319	4.0005e-35	0.38722	6.27621e-48	0.166664	1.59107e-34	0.570702	2.72757e-47
814739	'IDD4'	mRNA	GO:0008356///asymmetric cell division+++GO:0045893///positive regulation of transcription, DNA-templated+++GO:0048364///root development	biological_process	cellular process+++metabolic process+++regulation of biological process+++positive regulation of biological process+++biological regulation+++developmental process+++multicellular organismal process	21.68	24.57	24.24	67.16	70.65	68.45	25.44	22.88	26.17	69.22	68.11	69.3	68.8767	24.83	23.4967	68.7533	17.02	19.14	18.92	55.72	58.13	56.4	19.94	18.1	20.32	59.54	58.47	59.39	59.1333	19.4533	18.36	56.75	0.0497848	-0.913572	0.0406181	-0.848571	0.559901	1.51331e-46	0.361637	1.14638e-36	0.879948	6.88814e-46	0.544814	4.34443e-36
814740	'ETL1'	mRNA	GO:0006281///DNA repair+++GO:0006325///chromatin organization+++GO:0006974///cellular response to DNA damage stimulus+++GO:0031047///gene silencing by RNA+++GO:0043044///ATP-dependent chromatin remodeling+++GO:0071494///cellular response to UV-C	biological_process	metabolic process+++response to stimulus+++cellular process+++cellular component organization or biogenesis+++regulation of biological process+++negative regulation of biological process+++biological regulation	16.17	18.31	17.8	25.29	24.69	25.48	16.64	18.23	17.33	21.8	20.67	21.2	21.2233	17.4	17.4267	25.1533	12.7	14.26	13.89	20.98	20.31	20.99	13.04	14.42	13.45	18.75	17.75	18.17	18.2233	13.6367	13.6167	20.76	-0.036084	0.19537	-0.170322	0.385236	0.66811	0.00601916	0.00579811	6.69325e-07	0.939707	0.00923134	0.0178585	1.27322e-06
814741	'LCR69'	mRNA	GO:0006952///defense response+++GO:0031640///killing of cells of other organism+++GO:0050832///defense response to fungus	biological_process	response to stimulus+++cell killing+++multi-organism process	0	0.69	0.34	82.08	72.51	70.6	1.03	1.06	1.77	100.1	93.65	92.44	95.3967	1.28667	0.343333	75.0633	0	0.54	0.27	68.1	59.65	58.18	0.8	0.84	1.37	86.1	80.4	79.21	81.9033	1.00333	0.27	61.9767	1.86282	-7.05197	0.421083	-5.55243	0.0438535	5.34451e-32	5.7065e-08	1.97706e-66	0.201273	2.02547e-31	3.7689e-07	1.04339e-65
814744	'LCR68'	mRNA	GO:0006952///defense response+++GO:0031640///killing of cells of other organism+++GO:0050832///defense response to fungus	biological_process	response to stimulus+++cell killing+++multi-organism process	2.07	1.72	1.89	73.75	69.91	80.03	3.78	2.14	1.56	124.71	114.75	117.61	119.023	2.49333	1.89333	74.5633	1.63	1.34	1.48	61.19	57.52	65.95	2.96	1.69	1.21	107.27	98.51	100.79	102.19	1.95333	1.48333	61.5533	0.36824	-4.57602	0.750296	-4.90152	0.492196	7.85196e-58	3.19984e-23	3.46692e-86	0.855528	4.06901e-57	5.31217e-22	2.13451e-85
814746	'EMB2794'	mRNA				0.06	0.06	0.03	0.56	0.45	0.49	0.08	0.08	0.12	0.32	0.34	0.47	0.376667	0.0933333	0.05	0.5	0.05	0.05	0.02	0.46	0.37	0.4	0.06	0.06	0.09	0.27	0.29	0.41	0.323333	0.07	0.04	0.41	0.475359	-2.5317	-0.307319	-1.69212	0.698655	0.00168817	0.452411	0.0258442	0.939707	0.00270605	0.639183	0.0359942
814747	'AT2G02160'	mRNA	GO:0016973///poly(A)+ mRNA export from nucleus	biological_process	metabolic process+++localization	40.62	44.78	43.53	103.07	110.62	109.72	43.54	46.09	46.4	113.13	120.4	114.29	115.94	45.3433	42.9767	107.803	31.89	34.88	33.97	85.51	91.01	90.41	34.12	36.45	36.02	97.31	103.36	97.94	99.5367	35.53	33.58	88.9767	0.0431051	-0.601899	0.179842	-0.682891	0.459448	9.72298e-36	4.64923e-06	4.75852e-38	0.830991	3.90092e-35	2.47182e-05	1.83798e-37
814748	'AT2G02170'	mRNA	GO:0008150///biological_process	biological_process	biological_process	0.16	0.14	0.17	2.95	2.79	3.12	0.28	0.36	0.17	3.85	3.47	3.15	3.49	0.27	0.156667	2.95333	0.13	0.11	0.13	2.45	2.29	2.57	0.22	0.28	0.13	3.31	2.98	2.7	2.99667	0.21	0.123333	2.43667	0.692432	-3.58384	0.250423	-3.08734	0.461816	6.4068e-10	0.217185	9.82497e-11	0.833358	1.44626e-09	0.378887	2.18897e-10
814749	'TOM3'	mRNA	GO:0016032///viral process+++GO:0046786///viral replication complex formation and maintenance	biological_process	multi-organism process	86.32	84.94	91.72	56.03	56.84	58.69	96.67	90.59	97.71	49.27	48.36	50.12	49.25	94.99	87.66	57.1867	67.77	66.16	71.57	46.48	46.76	48.36	75.74	71.64	75.85	42.38	41.52	42.95	42.2833	74.41	68.5	47.2	0.0814067	1.3404	-0.14083	1.61838	0.129263	2.06224e-139	0.0121455	6.84716e-170	0.423195	1.82846e-138	0.0341829	6.64459e-169
814753	'PSKR1'	mRNA	GO:0006182///cGMP biosynthetic process+++GO:0006468///protein phosphorylation+++GO:0009611///response to wounding+++GO:0016310///phosphorylation+++GO:0031347///regulation of defense response+++GO:0045087///innate immune response	biological_process	metabolic process+++cellular process+++response to stimulus+++regulation of biological process+++biological regulation+++immune system process	26.91	28.01	29.61	20.12	20.84	21.87	27.81	27.68	31.59	8.43	8.32	9.47	8.74	29.0267	28.1767	20.9433	21.13	21.82	23.11	16.69	17.14	18.02	21.79	21.89	24.52	7.25	7.15	8.12	7.50667	22.7333	22.02	17.2833	0.00771105	1.1531	-1.18592	2.40263	0.900746	4.13263e-87	2.59677e-61	8.16905e-222	0.9759	2.74202e-86	1.1898e-59	9.74947e-221
814754	'PP2-B1'	mRNA	GO:0016567///protein ubiquitination	biological_process	metabolic process+++cellular process	3.97	4.4	4.59	9.47	10.89	10.56	4.52	5.91	4.31	8.73	10.91	10.59	10.0767	4.91333	4.32	10.3067	3.11	3.43	3.58	7.86	8.96	8.71	3.55	4.68	3.35	7.51	9.36	9.08	8.65	3.86	3.37333	8.51	0.154726	-0.531352	0.0423983	-0.363489	0.474856	0.00157744	0.741896	0.0385287	0.842224	0.00253318	0.872583	0.0527091
814762	'PP2-B6'	mRNA				0.5	0.76	1.01	0.13	0.06	0.19	1.27	0.52	1.13	0	0.12	0	0.04	0.973333	0.756667	0.126667	0.39	0.59	0.79	0.11	0.05	0.16	0.99	0.41	0.88	0	0.11	0	0.0366667	0.76	0.59	0.106667	0.320013	3.29406	-1.5572	5.2273	0.575938	5.87379e-05	0.353559	6.74099e-06	0.8882	0.000104623	0.536622	1.21421e-05
814765	'PP2-B8'	mRNA	GO:0008150///biological_process	biological_process	biological_process	1.54	1.44	1.55	0.54	1	0.99	2.62	2.31	3.06	0.09	0.26	0.26	0.203333	2.66333	1.51	0.843333	1.21	1.12	1.21	0.45	0.82	0.82	2.05	1.83	2.38	0.08	0.22	0.22	0.173333	2.08667	1.18	0.696667	0.786485	1.56387	-1.974	4.38015	0.0653651	0.00242484	0.0168476	3.667e-11	0.268836	0.00384064	0.0455364	8.29218e-11
814766	'SKIP3'	mRNA	GO:0016567///protein ubiquitination	biological_process	metabolic process+++cellular process	10.08	11.87	11.35	9.01	8.89	9.81	9.88	11.06	8.41	9.46	7.51	9.07	8.68	9.78333	11.1	9.23667	7.91	9.25	8.85	7.48	7.31	8.09	7.74	8.74	6.53	8.14	6.45	7.78	7.45667	7.67	8.67	7.62667	-0.23558	1.00893	-0.0275142	0.856299	0.191	1.92965e-10	0.864197	2.00035e-06	0.53493	4.44411e-10	0.92416	3.70982e-06
814767	'PP2-B10'	mRNA	GO:0016567///protein ubiquitination	biological_process	metabolic process+++cellular process	80.61	82.91	86.72	49.63	55.47	53.28	86.86	93.73	90.77	46.79	46.99	45.5	46.4267	90.4533	83.4133	52.7933	63.29	64.58	67.66	41.17	45.64	43.91	68.05	74.13	70.47	40.24	40.34	38.99	39.8567	70.8833	65.1767	43.5733	0.0827497	1.38365	-0.110282	1.63239	0.179698	8.80276e-107	0.104179	2.65162e-131	0.517832	6.61171e-106	0.212078	2.16476e-130
814768	'AT2G02370'	mRNA	GO:0008150///biological_process	biological_process	biological_process	66.07	60.92	64.54	18.22	18.68	16.37	65.75	66.08	61.6	13.64	14.75	11.31	13.2333	64.4767	63.8433	17.7567	51.87	47.45	50.36	15.12	15.37	13.49	51.51	52.26	47.82	11.73	12.66	9.69	11.36	50.53	49.8933	14.66	-0.0670156	2.587	-0.418304	2.99399	0.262961	8.2911e-294	6.02774e-05	9.29348e-292	0.636258	1.31567e-292	0.000272596	1.4122e-290
814770	'GSTZ1'	mRNA	GO:0006559///L-phenylalanine catabolic process+++GO:0006749///glutathione metabolic process+++GO:0009072///aromatic amino acid family metabolic process+++GO:0009407///toxin catabolic process+++GO:0009636///response to toxic substance+++GO:0055114///oxidation-reduction process+++GO:0098869///cellular oxidant detoxification+++GO:1902000///homogentisate catabolic process	biological_process	metabolic process+++cellular process+++response to stimulus+++detoxification	541.91	543.25	527.34	506.43	464.25	482.08	490.7	544.67	506.59	367.87	373.05	334.07	358.33	513.987	537.5	484.253	425.44	423.15	411.47	420.14	381.96	397.25	384.46	430.74	393.29	316.42	320.25	286.29	307.653	402.83	420.02	399.783	-0.128801	0.855125	-0.363445	1.1454	0.00101189	3.55788e-125	6.27393e-19	9.99423e-119	0.00939453	2.94639e-124	8.66544e-18	7.62778e-118
814772	'AT2G02410'	mRNA	GO:0008150///biological_process	biological_process	biological_process	5.07	4.25	4.84	15.86	17.28	19.78	4.63	4.37	5.11	16.91	16.99	19.05	17.65	4.70333	4.72	17.64	3.98	3.31	3.77	13.15	14.22	16.3	3.63	3.45	3.97	14.55	14.58	16.32	15.15	3.68333	3.68667	14.5567	0.00710836	-1.24226	0.0283237	-1.20757	0.975364	8.51077e-14	0.79074	1.2918e-13	0.999824	2.19079e-13	0.89307	3.14195e-13
814775	'LOV1'	mRNA	GO:0006355///regulation of transcription, DNA-templated+++GO:0009908///flower development	biological_process	metabolic process+++regulation of biological process+++cellular process+++biological regulation+++reproduction+++developmental process+++reproductive process+++multicellular organismal process	1.41	1.48	1.44	7.76	8.22	8.61	1.29	1.43	1.11	9.44	10.07	10.63	10.0467	1.27667	1.44333	8.19667	1.11	1.15	1.13	6.44	6.77	7.09	1.01	1.13	0.86	8.12	8.64	9.11	8.62333	1	1.13	6.76667	-0.210888	-1.78106	0.368079	-2.30466	0.539471	1.65841e-16	0.00178064	3.08813e-25	0.870736	4.59641e-16	0.0061786	9.7475e-25
814777	'STI'	mRNA	GO:0006260///DNA replication+++GO:0006261///DNA-dependent DNA replication+++GO:0006281///DNA repair+++GO:0010026///trichome differentiation+++GO:0010091///trichome branching+++GO:0071897///DNA biosynthetic process	biological_process	metabolic process+++cellular process+++response to stimulus+++developmental process+++cellular component organization or biogenesis	2.49	1.87	1.79	1.16	1.47	1.29	1.98	1.79	1.94	0.83	0.85	0.82	0.833333	1.90333	2.05	1.30667	1.96	1.46	1.4	0.96	1.21	1.07	1.55	1.42	1.51	0.71	0.73	0.7	0.713333	1.49333	1.60667	1.08	-0.141469	1.37737	-0.575611	1.86752	0.456473	4.85683e-13	0.00780491	4.27913e-20	0.828499	1.22015e-12	0.0232326	1.22168e-19
814780	'AT2G02510'	mRNA	GO:0022900///electron transport chain+++GO:0032981///mitochondrial respiratory chain complex I assembly	biological_process	metabolic process+++cellular process+++cellular component organization or biogenesis	81.67	70.98	72.68	63.4	62.12	66.5	81.64	73.47	74.42	64.49	54.38	63.66	60.8433	76.51	75.11	64.0067	64.12	55.29	56.71	52.6	51.11	54.8	63.96	58.1	57.77	55.47	46.68	54.56	52.2367	59.9433	58.7067	52.8367	-0.00738413	0.952746	0.0024167	0.998697	0.934154	2.05246e-30	0.977366	2.5015e-27	0.99122	7.58857e-30	0.995053	8.22275e-27
814784	'HB21'	mRNA	GO:0019760///glucosinolate metabolic process+++GO:0045893///positive regulation of transcription, DNA-templated	biological_process	metabolic process+++cellular process+++regulation of biological process+++positive regulation of biological process+++biological regulation	0	0	0	0.33	0.56	0.44	0	0	0	0.59	0.32	0.48	0.463333	0	0	0.443333	0	0	0	0.27	0.46	0.36	0	0	0	0.51	0.28	0.41	0.4	0	0	0.363333		-4.25792	0.203872	-4.41529		0.00398289	0.743503	0.00241449		0.00620723	0.873863	0.00368762
814787	'AT2G02570'	mRNA	GO:0006397///mRNA processing	biological_process	metabolic process+++cellular process	33.93	35.28	32.9	86.18	83.62	81.02	35.81	35.05	35.01	85.31	85.56	97.17	89.3467	35.29	34.0367	83.6067	26.64	27.48	25.67	71.5	68.8	66.76	28.05	27.72	27.18	73.38	73.45	83.28	76.7033	27.65	26.5967	69.02	0.0549479	-0.576689	0.199104	-0.665035	0.51495	1.18424e-17	0.000300645	1.69128e-19	0.8661	3.37813e-17	0.00120759	4.77875e-19
814789	'AT2G02590'	mRNA	GO:0008150///biological_process	biological_process	biological_process	0.32	0.32	0.56	1.92	1.52	1.09	0.32	0.41	0.57	1.52	1.93	1.8	1.75	0.433333	0.4	1.51	0.25	0.25	0.44	1.59	1.25	0.9	0.25	0.32	0.45	1.31	1.65	1.55	1.50333	0.34	0.313333	1.24667	0.0837686	-1.19782	0.289687	-1.34811	0.913559	0.0330733	0.401242	0.0105259	0.981426	0.0468103	0.586092	0.015225
814800	'PLPB'	mRNA	GO:0018298///protein-chromophore linkage+++GO:0050896///response to stimulus	biological_process	metabolic process+++cellular process+++response to stimulus	210.38	203.85	211.89	184.89	187.59	189.18	144.3	143.56	159.08	136.54	135.67	136.47	136.227	148.98	208.707	187.22	165.16	158.79	165.33	153.39	154.34	155.89	113.06	113.54	123.5	117.44	116.46	116.95	116.95	116.7	163.093	154.54	-0.520273	0.882313	-0.379745	0.797603	4.11731e-35	1.99108e-144	8.45917e-28	6.38938e-62	6.21713e-33	1.80994e-143	1.65762e-26	3.23485e-61
814802	'AT2G02730'	mRNA	GO:0008150///biological_process	biological_process	biological_process	37.1	35.46	33.25	18.57	16.67	17.94	33.3	37.95	33.16	15.18	15.95	15.68	15.6033	34.8033	35.27	17.7267	29.12	27.62	25.94	15.4	13.71	14.78	26.09	30.01	25.74	13.06	13.69	13.44	13.3967	27.28	27.56	14.63	-0.0478848	1.71731	-0.060092	1.78518	0.601618	1.58404e-69	0.595028	1.73284e-69	0.902769	9.17182e-69	0.757443	9.39155e-69
814803	'WHY3'	mRNA	GO:0006281///DNA repair+++GO:0006355///regulation of transcription, DNA-templated+++GO:0006952///defense response+++GO:0006974///cellular response to DNA damage stimulus	biological_process	metabolic process+++response to stimulus+++cellular process+++regulation of biological process+++biological regulation	0.69	0.4	0.99	3.44	3.25	3.16	0.5	0.81	0.92	4.45	5.75	4.42	4.87333	0.743333	0.693333	3.28333	0.54	0.31	0.77	2.85	2.67	2.6	0.39	0.64	0.71	3.83	4.93	3.78	4.18	0.58	0.54	2.70667	0.0591308	-1.51764	0.644603	-2.04809	0.929281	0.000737417	0.00797806	8.11477e-07	0.989011	0.00121704	0.0236838	1.53856e-06
814805	'UBC2'	mRNA	GO:0000209///protein polyubiquitination+++GO:0006281///DNA repair+++GO:0006511///ubiquitin-dependent protein catabolic process+++GO:0009650///UV protection+++GO:0010228///vegetative to reproductive phase transition of meristem+++GO:0016567///protein ubiquitination+++GO:0016574///histone ubiquitination+++GO:0033523///histone H2B ubiquitination+++GO:0043161///proteasome-mediated ubiquitin-dependent…	biological_process	metabolic process+++cellular process+++response to stimulus+++developmental process+++reproduction+++reproductive process+++multicellular organismal process+++cellular component organization or biogenesis	198.24	195.66	196.18	428.97	410.3	402.74	191.17	195.53	181.94	446.57	449.62	400.11	432.1	189.547	196.693	414.003	155.63	152.41	153.07	355.88	337.57	331.87	149.78	154.63	141.25	384.11	385.99	342.89	370.997	148.553	153.703	341.773	-0.122456	-0.416428	0.137122	-0.620457	0.00429201	1.58491e-29	0.0296548	1.18173e-31	0.0324743	5.7686e-29	0.0741861	4.17513e-31
814806	'AT2G02765'	mRNA	GO:0019878///lysine biosynthetic process via aminoadipic acid	biological_process	metabolic process+++cellular process	1.63	1.3	1.43	7.51	7.32	6.71	1.45	1.18	2.39	8.86	6.59	8.19	7.88	1.67333	1.45333	7.18	1.28	1.02	1.12	6.23	6.02	5.53	1.13	0.93	1.86	7.62	5.66	7.02	6.76667	1.30667	1.14	5.92667	0.169818	-1.54322	0.198051	-1.5149	0.666237	4.75271e-09	0.214422	1.25108e-08	0.939707	1.03942e-08	0.374974	2.57672e-08
814807	'AT2G02780'	mRNA	GO:0046777///protein autophosphorylation	biological_process	metabolic process+++cellular process	0	0	0.03	0.32	0.53	0.38	0	0	0.03	0.76	0.77	0.6	0.71	0.01	0.01	0.41	0	0	0.03	0.27	0.44	0.31	0	0	0.03	0.65	0.66	0.52	0.61	0.01	0.01	0.34	-0.00922279	-4.38708	0.872013	-5.21282	0.997558	0.000879448	0.0218575	3.60422e-05	0.999824	0.00144095	0.0572306	6.22787e-05
814808	'IQD29'	mRNA	GO:0008150///biological_process	biological_process	biological_process	0.09	0.16	0	1.57	2.01	1.95	0	0.05	0.17	2.51	2.36	2.5	2.45667	0.0733333	0.0833333	1.84333	0.07	0.13	0	1.3	1.65	1.61	0	0.04	0.13	2.16	2.03	2.15	2.11333	0.0566667	0.0666667	1.52	-0.275578	-3.78327	0.517836	-4.51765	0.845602	1.32108e-08	0.0143483	1.00696e-10	0.953418	2.83059e-08	0.0395806	2.24278e-10
814810	'APK2B'	mRNA	GO:0006468///protein phosphorylation+++GO:0006952///defense response	biological_process	metabolic process+++cellular process+++response to stimulus	17.36	18.56	20.49	49.73	51.89	45.95	23.34	20.58	19.29	36.63	40.34	36.43	37.8	21.07	18.8033	49.19	13.63	14.46	15.99	41.26	42.7	37.87	18.28	16.28	14.98	31.5	34.63	31.22	32.45	16.5133	14.6933	40.61	0.14802	-0.673556	-0.284569	-0.185437	0.172426	1.91235e-15	2.03962e-05	0.0417868	0.504788	5.15579e-15	9.95187e-05	0.0569707
814811	'UTR1'	mRNA	GO:0008643///carbohydrate transport+++GO:0009553///embryo sac development+++GO:0009555///pollen development+++GO:0015780///nucleotide-sugar transmembrane transport+++GO:0015786///UDP-glucose transmembrane transport+++GO:0030968///endoplasmic reticulum unfolded protein response+++GO:0055085///transmembrane transport+++GO:0072334///UDP-galactose transmembrane transport	biological_process	localization+++developmental process+++multicellular organismal process+++regulation of biological process+++response to stimulus+++signaling+++cellular process+++biological regulation	46.88	48.47	47.08	10.53	8.59	9.38	62.89	61.59	62.67	9.55	9.91	8.35	9.27	62.3833	47.4767	9.5	36.8	37.76	36.73	8.74	7.07	7.73	49.28	48.71	48.66	8.22	8.5	7.16	7.96	48.8833	37.0967	7.84667	0.359874	3.04424	0.0388386	3.42105	2.3135e-07	2.90383e-214	0.787956	1.16933e-280	4.58363e-06	3.55088e-213	0.89307	1.71731e-279
814812	'MYB88'	mRNA	GO:0006355///regulation of transcription, DNA-templated+++GO:0007049///cell cycle+++GO:0007275///multicellular organism development+++GO:0009553///embryo sac development+++GO:0009554///megasporogenesis+++GO:0009629///response to gravity+++GO:0009737///response to abscisic acid+++GO:0010052///guard cell differentiation+++GO:0010235///guard mother cell cytokinesis+++GO:0010376///stomatal complex fo…	biological_process	metabolic process+++regulation of biological process+++cellular process+++biological regulation+++developmental process+++multicellular organismal process+++reproduction+++reproductive process+++multi-organism process+++response to stimulus+++positive regulation of biological process	1.8	2.13	2.03	4.27	4.17	4.51	1.72	1.86	2.13	5.62	5.03	5.19	5.28	1.90333	1.98667	4.31667	1.42	1.66	1.58	3.54	3.43	3.71	1.34	1.47	1.65	4.83	4.31	4.45	4.53	1.48667	1.55333	3.56	-0.0990044	-0.388168	0.365619	-0.797011	0.64085	0.0183914	0.00200972	1.25741e-06	0.92598	0.0268451	0.00688639	2.35914e-06
814817	'SUT2'	mRNA	GO:0005985///sucrose metabolic process+++GO:0008643///carbohydrate transport+++GO:0009611///response to wounding+++GO:0015770///sucrose transport+++GO:0055085///transmembrane transport	biological_process	metabolic process+++cellular process+++localization+++response to stimulus	44.35	43.43	43.89	14.54	13.56	14.24	45.82	44.81	47.57	9.55	8.16	9.09	8.93333	46.0667	43.89	14.1133	34.82	33.83	34.25	12.06	11.16	11.73	35.9	35.44	36.93	8.21	7	7.79	7.66667	36.09	34.3	11.65	0.0351579	2.36227	-0.586852	3.04003	0.53439	2.03123e-284	6.77508e-10	0	0.869656	3.14154e-283	5.31996e-09	0
814818	'AT2G02870'	mRNA	GO:0016567///protein ubiquitination	biological_process	metabolic process+++cellular process	192.37	197.47	200.87	79.06	82.39	78.79	182.04	174.77	185.47	56.62	55.1	55.77	55.83	180.76	196.903	80.08	151.02	153.81	156.73	65.59	67.79	64.92	142.63	138.22	143.99	48.7	47.3	47.8	47.9333	141.613	153.853	66.1	-0.162117	2.02832	-0.471743	2.39366	4.46818e-06	0	8.24329e-28	0	7.00203e-05	0	1.61676e-26	0
814822	'GSTF3'	mRNA	GO:0002239///response to oomycetes+++GO:0006749///glutathione metabolic process+++GO:0009407///toxin catabolic process+++GO:0009636///response to toxic substance	biological_process	response to stimulus+++multi-organism process+++metabolic process+++cellular process+++detoxification	11.65	9.98	12.48	43.69	48.15	47.29	12.34	16.79	16.46	48.27	47.01	49.4	48.2267	15.1967	11.37	46.3767	9.14	7.77	9.74	36.25	39.61	38.97	9.67	13.28	12.78	41.52	40.36	42.33	41.4033	11.91	8.88333	38.2767	0.380655	-1.30449	0.131749	-1.00005	0.0263798	1.2947e-26	0.0832765	3.35949e-17	0.138586	4.49269e-26	0.177048	8.99806e-17
814823	'PKS1'	mRNA	GO:0009585///red, far-red light phototransduction+++GO:0009638///phototropism+++GO:0009958///positive gravitropism+++GO:0010017///red or far-red light signaling pathway+++GO:0010114///response to red light+++GO:0010218///response to far red light+++GO:0016310///phosphorylation	biological_process	regulation of biological process+++response to stimulus+++signaling+++cellular process+++biological regulation+++metabolic process	0.14	0.14	0.21	11.08	11.16	10.84	0.07	0.25	0.21	12.58	11.98	11.58	12.0467	0.176667	0.163333	11.0267	0.11	0.11	0.16	9.19	9.18	8.94	0.05	0.2	0.17	10.82	10.28	9.92	10.34	0.14	0.126667	9.10333	0.093074	-5.36364	0.201987	-5.41955	0.908505	2.26782e-40	0.0192618	1.044e-43	0.979849	9.6411e-40	0.0512659	4.31705e-43
814824	'MEE12'	mRNA	GO:0001188///RNA polymerase I preinitiation complex assembly+++GO:0006360///transcription by RNA polymerase I+++GO:0009793///embryo development ending in seed dormancy+++GO:0042790///nucleolar large rRNA transcription by RNA polymerase I	biological_process	metabolic process+++cellular process+++cellular component organization or biogenesis+++developmental process+++reproduction+++reproductive process+++multicellular organismal process	0.49	0.38	0.42	1.77	1.81	1.87	0.65	0.42	0.54	2.12	1.88	1.69	1.89667	0.536667	0.43	1.81667	0.38	0.3	0.33	1.47	1.49	1.54	0.51	0.33	0.42	1.82	1.62	1.44	1.62667	0.42	0.336667	1.5	0.294498	-1.35903	0.136825	-1.14539	0.551094	0.000140172	0.530984	0.000712679	0.878906	0.000243799	0.707388	0.00113268
814825	'AT2G02960'	mRNA	GO:0016567///protein ubiquitination	biological_process	metabolic process+++cellular process	27.12	28.77	27.69	70.16	67.58	67.69	36.4	32.47	37.03	60	64.27	64.93	63.0667	35.3	27.86	68.4767	21.29	22.41	21.6	58.21	55.6	55.78	28.52	25.68	28.75	51.61	55.17	55.65	54.1433	27.65	21.7667	56.53	0.278067	-0.537912	-0.0753507	-0.128615	0.00178566	4.58777e-14	0.180625	0.0925635	0.0154328	1.19126e-13	0.328732	0.120823
814826	'AT2G02970'	mRNA	GO:0009901///anther dehiscence+++GO:0010584///pollen exine formation	biological_process	developmental process+++reproduction+++reproductive process+++multicellular organismal process+++cellular process+++cellular component organization or biogenesis	33.81	31.18	34.1	31.47	32.77	34.51	34.18	30.62	35.56	23.81	24.57	24.41	24.2633	33.4533	33.03	32.9167	26.54	24.28	26.61	26.11	26.96	28.43	26.78	24.21	27.61	20.48	21.09	20.92	20.83	26.2	25.81	27.1667	-0.0166373	0.7298	-0.365133	1.13416	0.811791	9.23567e-31	4.28261e-09	5.8437e-57	0.939707	3.42856e-30	3.15616e-08	2.8198e-56
814827	'OTP85'	mRNA	GO:0006397///mRNA processing+++GO:0009451///RNA modification+++GO:0031425///chloroplast RNA processing	biological_process	metabolic process+++cellular process	0.41	0.14	0.14	2.97	2.55	2.71	0.14	0.09	0.24	2.36	2.32	2.21	2.29667	0.156667	0.23	2.74333	0.32	0.11	0.11	2.46	2.09	2.24	0.11	0.07	0.18	2.03	1.99	1.89	1.97	0.12	0.18	2.26333	-0.595117	-2.85877	-0.182326	-3.21493	0.505069	3.74888e-10	0.375673	2.20335e-09	0.862283	8.54254e-10	0.559317	4.66878e-09
814828	'RNS1'	mRNA	GO:0006401///RNA catabolic process+++GO:0007568///aging+++GO:0009611///response to wounding+++GO:0009718///anthocyanin-containing compound biosynthetic process+++GO:0009867///jasmonic acid mediated signaling pathway+++GO:0016036///cellular response to phosphate starvation+++GO:0090305///nucleic acid phosphodiester bond hydrolysis+++GO:0090501///RNA phosphodiester bond hydrolysis+++GO:0090502///RN…	biological_process	metabolic process+++cellular process+++developmental process+++response to stimulus+++regulation of biological process+++signaling+++biological regulation	4.83	4.8	5.55	5.28	4.82	5.02	6.63	5.07	8.21	0.64	1.43	1.99	1.35333	6.63667	5.06	5.04	3.79	3.74	4.33	4.38	3.96	4.14	5.19	4.01	6.38	0.55	1.23	1.7	1.16	5.19333	3.95333	4.16	0.354955	0.729574	-1.82099	2.96167	0.138597	0.00120276	6.02105e-09	1.14991e-21	0.441189	0.001947	4.39309e-08	3.39487e-21
814831	'AT2G03020'	mRNA				0.42	0.43	0.1	0.14	0	0	0.48	0.49	0.55	0.07	0.08	0	0.05	0.506667	0.316667	0.0466667	0.33	0.33	0.07	0.12	0	0	0.38	0.39	0.42	0.06	0.07	0	0.0433333	0.396667	0.243333	0.04	0.727617	3.29389	0.0301323	4.04904	0.415302	0.0226532	0.989351	0.00152678	0.794882	0.0327008	0.995053	0.00236481
814834	'EMB93'	mRNA	GO:0006353///DNA-templated transcription, termination+++GO:0006355///regulation of transcription, DNA-templated+++GO:0009658///chloroplast organization+++GO:0009793///embryo development ending in seed dormancy+++GO:0032502///developmental process+++GO:0071452///cellular response to singlet oxygen	biological_process	metabolic process+++cellular process+++regulation of biological process+++biological regulation+++cellular component organization or biogenesis+++developmental process+++reproduction+++reproductive process+++multicellular organismal process+++response to stimulus	1.25	1.69	1.01	3.92	4.27	3.75	1.68	1.71	1.73	3.95	4.05	4.16	4.05333	1.70667	1.31667	3.98	0.98	1.31	0.79	3.25	3.52	3.09	1.32	1.35	1.34	3.39	3.48	3.56	3.47667	1.33667	1.02667	3.28667	0.342755	-0.883792	0.0938496	-0.579035	0.413178	0.00713632	0.66738	0.0548757	0.792828	0.010868	0.819963	0.0735931
814836	'MED8'	mRNA	GO:0009909///regulation of flower development+++GO:0050832///defense response to fungus	biological_process	reproduction+++developmental process+++regulation of biological process+++reproductive process+++multicellular organismal process+++biological regulation+++response to stimulus+++multi-organism process	8.49	8.59	8.12	10.94	9.95	10.93	5.67	6.26	6.65	9.27	11.25	9.55	10.0233	6.19333	8.4	10.6067	6.67	6.69	6.33	9.08	8.19	9.01	4.44	4.95	5.16	7.97	9.66	8.19	8.60667	4.85	6.56333	8.76	-0.475538	0.387958	-0.00696417	-0.0247718	0.000313255	0.000338969	0.945945	0.847501	0.00336837	0.000573442	0.978907	0.883919
814841	'SPP'	mRNA	GO:0006465///signal peptide processing+++GO:0009555///pollen development+++GO:0009846///pollen germination+++GO:0033619///membrane protein proteolysis	biological_process	metabolic process+++cellular process+++developmental process+++multicellular organismal process+++reproduction+++reproductive process+++multi-organism process	85.56	87.07	85.35	53.17	54.42	54.49	95.12	93.65	104	48.16	48.19	47.91	48.0867	97.59	85.9933	54.0267	67.17	67.82	66.6	44.11	44.78	44.9	74.52	74.06	80.74	41.42	41.37	41.06	41.2833	76.44	67.1967	44.5967	0.147577	1.39483	-0.0932616	1.69148	0.00445183	3.85139e-166	0.091078	2.62163e-185	0.0334204	3.87291e-165	0.190479	2.72123e-184
814843	'AT2G03140'	mRNA	GO:0071586///CAAX-box protein processing	biological_process	metabolic process+++cellular process	3.94	3.95	4.23	9.73	10.56	9.71	3.7	3.35	3.81	8.31	8.62	7.74	8.22333	3.62	4.04	10	3.09	3.08	3.3	8.07	8.69	8	2.9	2.65	2.96	7.15	7.4	6.64	7.06333	2.83667	3.15667	8.25333	-0.178212	-0.570525	-0.175397	-0.517616	0.096835	2.47622e-12	0.00801461	3.27156e-08	0.35083	6.07969e-12	0.0237763	6.6168e-08
814851	'FT1'	mRNA	GO:0009832///plant-type cell wall biogenesis+++GO:0009969///xyloglucan biosynthetic process+++GO:0036065///fucosylation+++GO:0042546///cell wall biogenesis+++GO:0071555///cell wall organization	biological_process	cellular process+++cellular component organization or biogenesis+++metabolic process	1.11	0.87	0.66	5.56	5.81	6.91	1.22	1.71	1.15	6.18	7.37	5.53	6.36	1.36	0.88	6.09333	0.87	0.68	0.52	4.61	4.78	5.69	0.96	1.35	0.89	5.32	6.33	4.74	5.46333	1.06667	0.69	5.02667	0.596013	-2.06511	0.138372	-1.55261	0.12645	2.38031e-14	0.356897	1.601e-10	0.417681	6.22633e-14	0.539828	3.54105e-10
814853	'AT2G03240'	mRNA	GO:0006817///phosphate ion transport+++GO:0016036///cellular response to phosphate starvation	biological_process	localization+++response to stimulus+++cellular process	2.19	2.26	2.11	4.6	4.45	4.54	4.13	3.1	4.36	3.48	3.56	3.66	3.56667	3.86333	2.18667	4.53	1.72	1.76	1.65	3.82	3.66	3.74	3.24	2.45	3.39	2.99	3.05	3.14	3.06	3.02667	1.71	3.74	0.785026	-0.32438	-0.271449	0.788184	5.24319e-06	0.0294003	0.0238922	5.21266e-08	8.10242e-05	0.0418789	0.0617768	1.04434e-07
814854	'AT2G03250'	mRNA	GO:0006817///phosphate ion transport+++GO:0016036///cellular response to phosphate starvation	biological_process	localization+++response to stimulus+++cellular process	0.07	0.07	0.07	0	0	0	0	0	0.07	0	0	0	0	0.0233333	0.07	0	0.05	0.05	0.05	0	0	0	0	0	0.06	0	0	0	0	0.02	0.05	0	-1.59791	4.56629		2.99764	0.33498	0.00832176		0.28301	0.720629	0.0125922		0.340825
814856	'AT2G03270'	mRNA				12.89	11.67	11.14	12.21	11.97	12.01	8.92	8.92	9.76	7.94	8.95	9.34	8.74333	9.2	11.9	12.0633	10.12	9.09	8.7	10.13	9.85	9.89	6.99	7.06	7.58	6.83	7.68	8	7.50333	7.21	9.30333	9.95667	-0.406024	0.705385	-0.389763	0.745111	0.000522498	2.43176e-12	0.0001365	4.43304e-10	0.0052681	5.97319e-12	0.000582493	9.62894e-10
814857	'AT2G03280'	mRNA	GO:0006004///fucose metabolic process+++GO:0045489///pectin biosynthetic process+++GO:0071555///cell wall organization	biological_process	metabolic process+++cellular process+++cellular component organization or biogenesis	0.21	0.21	0.2	1.56	1.7	1.68	0.37	0.11	0.16	1.49	1.09	1.78	1.45333	0.213333	0.206667	1.64667	0.17	0.17	0.16	1.3	1.4	1.38	0.29	0.09	0.13	1.28	0.94	1.52	1.24667	0.17	0.166667	1.36	-0.0124659	-2.234	-0.108875	-2.07999	0.988766	3.15934e-05	0.70575	0.0002452	0.999824	5.72346e-05	0.851377	0.000402398
814860	'AT2G03310'	mRNA	GO:0008150///biological_process	biological_process	biological_process	1.99	1.15	0.57	28.69	26.18	29.94	1.43	0.73	0.59	52.21	48.81	48.03	49.6833	0.916667	1.23667	28.27	1.56	0.9	0.45	23.8	21.54	24.67	1.12	0.58	0.46	44.91	41.9	41.16	42.6567	0.72	0.97	23.3367	-0.462628	-3.78727	0.888633	-5.08197	0.497284	4.70108e-32	1.89337e-19	2.44451e-47	0.85859	1.78255e-31	2.66884e-18	1.05566e-46
814862	'AT2G03330'	mRNA	GO:0008150///biological_process	biological_process	biological_process	1.57	2.34	2.33	7.44	7.02	7.77	1.87	1.71	2.01	6.44	6.56	7.07	6.69	1.86333	2.08	7.41	1.23	1.82	1.82	6.17	5.78	6.4	1.46	1.35	1.56	5.54	5.63	6.06	5.74333	1.45667	1.62333	6.11667	-0.193456	-1.10921	-0.0728953	-1.17371	0.615705	3.2342e-05	0.67741	2.95649e-05	0.911154	5.85617e-05	0.828482	5.13129e-05
814863	'WRKY3'	mRNA	GO:0006355///regulation of transcription, DNA-templated	biological_process	metabolic process+++regulation of biological process+++cellular process+++biological regulation	6.75	6.87	6.35	27.61	28.95	27.16	5.67	5.88	6.78	34.58	35.06	33.57	34.4033	6.11	6.65667	27.9067	5.3	5.35	4.95	22.9	23.82	22.38	4.44	4.65	5.26	29.74	30.09	28.77	29.5333	4.78333	5.2	23.0333	-0.159019	-1.34282	0.376611	-1.82263	0.279744	1.58287e-41	6.48626e-10	2.04576e-70	0.659138	6.81227e-41	5.10412e-09	1.1162e-69
814864	'AT2G03350'	mRNA	GO:0008150///biological_process	biological_process	biological_process	2.4	1.72	0.99	15.93	18.06	15.38	2.56	2.18	2.49	21.67	23.05	23.19	22.6367	2.41	1.70333	16.4567	1.88	1.34	0.78	13.22	14.86	12.67	2	1.73	1.93	18.64	19.79	19.87	19.4333	1.88667	1.33333	13.5833	0.464335	-2.54908	0.535303	-2.56386	0.330629	7.75823e-17	5.58098e-05	2.07469e-23	0.719436	2.16749e-16	0.000253962	6.34127e-23
814865	'AT2G03360'	mRNA				24.46	29.6	28.33	3.08	2.27	3.06	20.67	22.07	23.56	0.26	0.51	0.3	0.356667	22.1	27.4633	2.80333	19.2	23.06	22.11	2.56	1.87	2.52	16.2	17.46	18.29	0.22	0.44	0.26	0.306667	17.3167	21.4567	2.31667	-0.347763	4.01657	-2.89914	6.62371	0.000263436	5.00757e-184	6.95912e-14	3.93516e-104	0.00290205	5.39099e-183	7.34288e-13	2.73911e-103
814867	'AT2G03380'	mRNA	GO:0009451///RNA modification	biological_process	metabolic process+++cellular process	0.09	0.27	0.04	0.64	0.57	0.77	0.09	0.09	0.23	0.82	0.55	0.78	0.716667	0.136667	0.133333	0.66	0.07	0.21	0.03	0.53	0.47	0.64	0.07	0.07	0.18	0.7	0.47	0.67	0.613333	0.106667	0.103333	0.546667	-0.0125372	-1.58847	0.188477	-1.73158	0.990457	0.0211793	0.628319	0.0101141	0.999824	0.0306841	0.786545	0.0146593
814868	'AT2G03390'	mRNA				19.27	18.1	19.09	53.8	55.48	53.38	18.5	16.77	18.77	61.25	58.01	57.47	58.91	18.0133	18.82	54.22	15.13	14.1	14.9	44.63	45.65	43.99	14.5	13.26	14.57	52.68	49.8	49.25	50.5767	14.11	14.71	44.7567	-0.0740058	-0.791791	0.19279	-1.00276	0.514967	1.32155e-21	0.000974716	1.69487e-29	0.8661	4.15219e-21	0.00356594	5.78113e-29
814871	'AT2G03420'	mRNA	GO:0008150///biological_process	biological_process	biological_process	20.26	19.23	19.24	3.53	3.53	3.74	21.21	20.71	21.34	3.52	3.96	2.79	3.42333	21.0867	19.5767	3.6	15.9	14.98	15.01	2.93	2.9	3.08	16.62	16.38	16.56	3.02	3.4	2.39	2.93667	16.52	15.2967	2.97	0.0721376	3.16886	-0.0006301	3.29756	0.402388	2.70882e-162	0.997227	6.82043e-159	0.783718	2.67136e-161	0.997919	6.36225e-158
814872	'AT2G03430'	mRNA	GO:0008150///biological_process	biological_process	biological_process	19.91	21.14	21.34	11.32	11.21	12.53	22.74	22.56	22.72	12.77	11.34	11.12	11.7433	22.6733	20.7967	11.6867	15.63	16.47	16.65	9.39	9.22	10.32	17.82	17.84	17.64	10.99	9.74	9.53	10.0867	17.7667	16.25	9.64333	0.09072	1.55438	0.0824595	1.61832	0.466662	1.12391e-31	0.577319	3.47598e-34	0.836817	4.23748e-31	0.741962	1.27134e-33
814873	'NRP1'	mRNA	GO:0006952///defense response+++GO:0009408///response to heat+++GO:0009409///response to cold+++GO:0009617///response to bacterium+++GO:0009651///response to salt stress+++GO:0009738///abscisic acid-activated signaling pathway+++GO:0010115///regulation of abscisic acid biosynthetic process+++GO:1900426///positive regulation of defense response to bacterium	biological_process	response to stimulus+++multi-organism process+++regulation of biological process+++signaling+++cellular process+++biological regulation+++metabolic process+++positive regulation of biological process	31.29	31.4	30.84	147.55	145.58	142.76	26.65	32.51	27.08	194.89	205.38	186.65	195.64	28.7467	31.1767	145.297	24.57	24.46	24.06	122.41	119.77	117.63	20.88	25.71	21.02	167.63	176.31	159.95	167.963	22.5367	24.3633	119.937	-0.150979	-1.49716	0.504235	-2.09704	0.170594	5.55965e-101	3.54536e-27	1.06531e-148	0.5013	4.03373e-100	6.76608e-26	9.53945e-148
814876	'AT2G03470'	mRNA				38.4	39.31	31.43	35.72	40.32	39.69	36.42	37.67	40.69	33.28	34.43	33.98	33.8967	38.26	36.38	38.5767	30.14	30.62	24.53	29.63	33.17	32.7	28.54	29.79	31.59	28.63	29.55	29.12	29.1	29.9733	28.43	31.8333	0.0376323	0.638371	-0.109621	0.841618	0.654672	9.46786e-16	0.0960741	4.26546e-31	0.933291	2.57471e-15	0.198967	1.4909e-30
814877	'QUL2'	mRNA	GO:0032259///methylation	biological_process	metabolic process	3.39	3.93	3.54	2.09	2.52	2.51	3.35	3.09	3.92	1.69	1.87	1.48	1.68	3.45333	3.62	2.37333	2.66	3.06	2.76	1.74	2.08	2.07	2.63	2.44	3.04	1.46	1.6	1.27	1.44333	2.70333	2.82667	1.96333	-0.0895836	1.30278	-0.451183	1.72025	0.614662	9.42469e-14	0.0252565	1.14842e-18	0.91045	2.42201e-13	0.0647249	3.1926e-18
814878	'AT2G03500'	mRNA	GO:0006355///regulation of transcription, DNA-templated+++GO:0009266///response to temperature stimulus+++GO:0009740///gibberellic acid mediated signaling pathway+++GO:0009908///flower development+++GO:0010452///histone H3-K36 methylation+++GO:0048579///negative regulation of long-day photoperiodism, flowering+++GO:1903507///negative regulation of nucleic acid-templated transcription	biological_process	metabolic process+++regulation of biological process+++cellular process+++biological regulation+++response to stimulus+++signaling+++reproduction+++developmental process+++reproductive process+++multicellular organismal process+++cellular component organization or biogenesis+++negative regulation of biological process	1.21	1.22	0.82	4.9	4.4	3.91	1.41	1.98	1.12	5.26	5.29	4.95	5.16667	1.50333	1.08333	4.40333	0.95	0.95	0.64	4.07	3.62	3.22	1.1	1.56	0.87	4.53	4.54	4.24	4.43667	1.17667	0.846667	3.63667	0.437613	-1.29885	0.304872	-1.11153	0.210508	3.43399e-07	0.0450023	1.28616e-06	0.565098	6.90318e-07	0.105452	2.41164e-06
814879	'AT2G03505'	mRNA	GO:0008150///biological_process	biological_process	biological_process	209.88	201.71	208.35	21.17	20.78	21.12	215.84	221.03	219.63	12.66	11.09	7.55	10.4333	218.833	206.647	21.0233	164.77	157.12	162.57	17.56	17.1	17.41	169.11	174.8	170.51	10.89	9.52	6.47	8.96	171.473	161.487	17.3567	0.0487602	3.99952	-0.9444	5.0479	0.281003	0	6.51359e-11	9.27145e-168	0.660589	0	5.5516e-10	8.91426e-167
814880	'AT2G03510'	mRNA	GO:0032933///SREBP signaling pathway	biological_process	metabolic process+++regulation of biological process+++response to stimulus+++signaling+++positive regulation of biological process+++cellular process+++biological regulation	70.86	60.86	69.51	52.9	49.96	50.33	66.3	72.25	68.61	49.65	49.01	44.63	47.7633	69.0533	67.0767	51.0633	55.63	47.41	54.24	43.89	41.11	41.47	51.94	57.14	53.27	42.71	42.07	38.25	41.01	54.1167	52.4267	42.1567	0.00766662	1.11745	-0.0217912	1.20252	0.911723	7.33631e-65	0.735848	1.85335e-66	0.980742	4.07795e-64	0.869684	9.78333e-66
814882	'UPS2'	mRNA	GO:0015720///allantoin transport+++GO:0015857///uracil transport+++GO:0043100///pyrimidine nucleobase salvage+++GO:0055085///transmembrane transport+++GO:0071705///nitrogen compound transport+++GO:1903791///uracil transmembrane transport	biological_process	response to stimulus+++localization+++metabolic process+++cellular process	30.16	31.72	31.21	39.93	40.78	39.37	31.86	29.25	26.76	32.63	31.97	31.75	32.1167	29.29	31.03	40.0267	23.68	24.71	24.35	33.13	33.56	32.44	24.96	23.13	20.77	28.07	27.44	27.21	27.5733	22.9533	24.2467	33.0433	-0.107026	0.349834	-0.240736	0.539085	0.23924	2.09252e-06	0.000404088	7.55125e-10	0.606711	4.04755e-06	0.0015882	1.62825e-09
814884	'AT2G03550'	mRNA	GO:0009056///catabolic process	biological_process	metabolic process	1.08	1.3	1.29	55.7	57.21	54.6	2.05	1.87	1.4	69.26	66.77	75.33	70.4533	1.77333	1.22333	55.8367	0.85	1.01	1.01	46.21	47.07	44.99	1.6	1.48	1.09	59.57	57.32	64.56	60.4833	1.39	0.956667	46.09	0.502796	-4.78769	0.410218	-4.63949	0.187299	9.67583e-115	1.85344e-12	1.01134e-143	0.530126	7.5623e-114	1.76245e-11	8.80786e-143
814888	'UPS1'	mRNA	GO:0015720///allantoin transport+++GO:0015857///uracil transport+++GO:0043100///pyrimidine nucleobase salvage+++GO:0055085///transmembrane transport+++GO:0071705///nitrogen compound transport+++GO:1903791///uracil transmembrane transport	biological_process	response to stimulus+++localization+++metabolic process+++cellular process	0.83	0.78	0.48	5.08	4.58	4.44	0.66	0.98	1.17	3.84	4.32	3.12	3.76	0.936667	0.696667	4.7	0.65	0.61	0.37	4.22	3.77	3.66	0.52	0.77	0.91	3.3	3.71	2.68	3.23	0.733333	0.543333	3.88333	0.344772	-2.02839	-0.250301	-1.37778	0.478692	2.9226e-10	0.177218	1.59194e-05	0.845316	6.68744e-10	0.32409	2.80903e-05
814893	'AT2G03640'	mRNA				19.07	25.19	23.87	114.06	111.27	112.88	25.35	27.4	30.11	111.59	108.39	108.88	109.62	27.62	22.71	112.737	14.98	19.62	18.62	94.63	91.55	93.02	19.86	21.67	23.37	95.99	93.05	93.31	94.1167	21.6333	17.74	93.0667	0.246609	-1.59221	0.0384312	-1.32832	0.0175387	3.74626e-110	0.353366	1.81541e-82	0.100725	2.86874e-109	0.536366	1.08687e-81
814895	'CDC48B'	mRNA	GO:0007049///cell cycle+++GO:0015031///protein transport+++GO:0051301///cell division	biological_process	cellular process+++localization	0.98	0.43	0.57	2.77	2.95	2.61	1.09	1.06	1.02	3.59	3.57	3	3.38667	1.05667	0.66	2.77667	0.77	0.33	0.44	2.29	2.42	2.15	0.85	0.84	0.79	3.09	3.06	2.57	2.90667	0.826667	0.513333	2.28667	0.64358	-1.34896	0.357743	-1.00767	0.135983	4.81216e-05	0.0610064	0.000239783	0.436881	8.61466e-05	0.136597	0.000393686
814896	'SPR1'	mRNA	GO:0009826///unidimensional cell growth+++GO:0043622///cortical microtubule organization+++GO:0051211///anisotropic cell growth+++GO:0071472///cellular response to salt stress	biological_process	developmental process+++growth+++cellular process+++cellular component organization or biogenesis+++response to stimulus	284.02	299.52	285.19	395.52	361.23	358.85	298.94	318.28	306.03	391.19	418.46	390.25	399.967	307.75	289.577	371.867	222.98	233.3	222.52	328.13	297.2	295.71	234.21	251.71	237.59	336.48	359.24	334.44	343.387	241.17	226.267	307.013	0.0525312	0.359522	0.179975	0.287714	0.322	2.60525e-12	0.000185716	1.07848e-07	0.710329	6.39076e-12	0.00077474	2.1263e-07
814897	'AT2G03690'	mRNA	GO:0006744///ubiquinone biosynthetic process	biological_process	metabolic process+++cellular process	20.97	21.44	23.48	28.25	24.44	25.47	21.63	24.05	24.04	29.84	29.75	27.84	29.1433	23.24	21.9633	26.0533	16.47	16.7	18.32	23.44	20.11	20.99	16.95	19.02	18.66	25.66	25.54	23.86	25.02	18.21	17.1633	21.5133	0.0469793	0.476272	0.236108	0.342721	0.687686	1.00137e-05	0.0121383	0.00111371	0.939707	1.86626e-05	0.0341668	0.00174511
814898	'SEP4'	mRNA	GO:0006355///regulation of transcription, DNA-templated+++GO:0007275///multicellular organism development+++GO:0009908///flower development+++GO:0010076///maintenance of floral meristem identity+++GO:0030154///cell differentiation+++GO:0045944///positive regulation of transcription by RNA polymerase II+++GO:0048440///carpel development+++GO:0048441///petal development+++GO:0048442///sepal develop…	biological_process	metabolic process+++regulation of biological process+++cellular process+++biological regulation+++developmental process+++multicellular organismal process+++reproduction+++reproductive process+++positive regulation of biological process	2.89	2.88	3.59	14.98	16.21	14.83	1.61	1.55	1.87	16.36	17.18	17.19	16.91	1.67667	3.12	15.34	2.27	2.25	2.8	12.42	13.34	12.22	1.26	1.22	1.45	14.08	14.75	14.73	14.52	1.31	2.44	12.66	-0.941339	-1.57501	0.220948	-2.68138	0.00334431	1.17942e-17	0.0370674	3.68844e-33	0.0261654	3.36525e-17	0.0897131	1.33127e-32
814900	'ACR5'	mRNA				26.54	26.34	26.44	61.75	64.71	64.36	26.6	27.33	27.23	77.4	76.38	81.99	78.59	27.0533	26.44	63.6067	20.83	20.52	20.63	51.23	53.24	53.04	20.84	21.62	21.14	66.58	65.57	70.27	67.4733	21.2	20.66	52.5033	-0.00545429	-0.538041	0.379061	-0.866759	0.945294	1.09598e-17	1.55564e-15	5.2409e-39	0.995544	3.13002e-17	1.79883e-14	2.0463e-38
814902	'AT2G03750'	mRNA				3.23	3.89	4.69	20.26	19.12	19.11	3.68	4.36	4.47	27.15	27.01	29.35	27.8367	4.17	3.93667	19.4967	2.54	3.03	3.66	16.81	15.73	15.75	2.88	3.45	3.47	23.35	23.19	25.15	23.8967	3.26667	3.07667	16.0967	0.0479175	-1.58426	0.588157	-2.06894	0.83868	1.19596e-23	6.8656e-12	6.19663e-45	0.950196	3.91556e-23	6.28354e-11	2.60016e-44
814903	'SOT12'	mRNA	GO:0006952///defense response+++GO:0009651///response to salt stress+++GO:0009751///response to salicylic acid+++GO:0016131///brassinosteroid metabolic process	biological_process	response to stimulus+++metabolic process+++biological regulation	120.64	127.15	128.38	145.84	156.18	144.05	146.51	149.96	158.85	71.57	69.05	73.51	71.3767	151.773	125.39	148.69	94.71	99.04	100.17	120.99	128.49	118.7	114.79	118.6	123.32	61.56	59.28	63	61.28	118.903	97.9733	122.727	0.240962	0.47799	-0.983806	1.75852	8.04943e-07	2.58664e-24	4.4877e-89	7.5709e-226	1.43964e-05	8.59942e-24	3.32741e-87	9.16539e-225
814904	'AT2G03770'	mRNA	GO:0009812///flavonoid metabolic process	biological_process	metabolic process	0	0.09	0	0.76	0.7	0.76	0.28	0	0	0.07	0.47	0.33	0.29	0.0933333	0.03	0.74	0	0.07	0	0.63	0.57	0.63	0.22	0	0	0.06	0.4	0.29	0.25	0.0733333	0.0233333	0.61	1.46295	-3.77233	-1.27364	-0.976276	0.538043	0.00613904	0.0656752	0.478492	0.870455	0.00940797	0.145314	0.550639
814905	'AT2G03780'	mRNA	GO:0008150///biological_process	biological_process	biological_process	0.64	0.53	0.37	15.29	14.33	17.3	1.17	0.78	0.66	20.48	17.86	19.87	19.4033	0.87	0.513333	15.64	0.5	0.42	0.29	12.69	11.79	14.26	0.92	0.62	0.51	17.61	15.33	17.03	16.6567	0.683333	0.403333	12.9133	0.709657	-4.22164	0.380523	-3.83595	0.278974	6.04981e-28	0.00101445	2.64785e-35	0.658205	2.14646e-27	0.00370083	9.86057e-35
814906	'GEK1'	mRNA	GO:0009636///response to toxic substance+++GO:0019478///D-amino acid catabolic process+++GO:0106074///aminoacyl-tRNA metabolism involved in translational fidelity	biological_process	response to stimulus+++metabolic process+++cellular process+++biological regulation	38.39	43.13	42.87	28.94	26.47	28.67	42.15	44.76	38.75	25.51	25.03	25.49	25.3433	41.8867	41.4633	28.0267	30.14	33.59	33.45	24.01	21.78	23.63	33.02	35.39	30.08	21.94	21.49	21.85	21.76	32.83	32.3933	23.14	-0.016834	1.28757	-0.0716488	1.39791	0.838365	6.58316e-61	0.375346	1.66036e-61	0.950017	3.52289e-60	0.559019	8.37131e-61
814907	'AT2G03810'	mRNA	GO:0009786///regulation of asymmetric cell division	biological_process	regulation of biological process+++cellular process+++biological regulation	1.56	2	2.48	7.33	8.2	7.77	2.43	1.99	1.9	7.1	5.64	6.11	6.28333	2.10667	2.01333	7.76667	1.23	1.56	1.93	6.08	6.75	6.4	1.9	1.58	1.48	6.11	4.84	5.24	5.39667	1.65333	1.57333	6.41	0.0222098	-1.23008	-0.245886	-0.906402	0.934573	1.01292e-10	0.0555682	5.16944e-06	0.99122	2.35904e-10	0.126523	9.37921e-06
814908	'NMD3'	mRNA	GO:0000055///ribosomal large subunit export from nucleus+++GO:0006611///protein export from nucleus+++GO:0007029///endoplasmic reticulum organization+++GO:0009834///plant-type secondary cell wall biogenesis+++GO:0015031///protein transport	biological_process	localization+++cellular component organization or biogenesis+++cellular process	38.9	38.38	43.15	49.64	49.17	50.29	47.37	44.7	47.26	48.79	53.53	56.47	52.93	46.4433	40.1433	49.7	30.54	29.9	33.67	41.18	40.46	41.44	37.11	35.35	36.69	41.97	45.95	48.4	45.44	36.3833	31.37	41.0267	0.175998	0.416345	0.165446	0.482705	0.00721881	3.1293e-12	0.00338889	2.49395e-13	0.0495956	7.66173e-12	0.0110187	6.01712e-13
814909	'RGF8'	mRNA	GO:0007165///signal transduction+++GO:0030154///cell differentiation	biological_process	regulation of biological process+++response to stimulus+++signaling+++cellular process+++biological regulation+++developmental process	0	0.18	0.18	2.11	1.87	2.26	0.35	0.18	0.54	1.8	1.29	1.92	1.67	0.356667	0.12	2.08	0	0.14	0.14	1.75	1.54	1.86	0.27	0.14	0.42	1.55	1.11	1.64	1.43333	0.276667	0.0933333	1.71667	1.57153	-3.43055	-0.242641	-1.55794	0.33497	0.00345099	0.601765	0.0624772	0.720629	0.00540089	0.763231	0.0832017
814911	'AT2G03850'	mRNA				32.45	30.62	28.39	19.24	16.22	20.65	19.45	21.09	16.23	4.17	4.38	3.52	4.02333	18.9233	30.4867	18.7033	25.48	23.85	22.15	15.97	13.35	17.02	15.24	16.68	12.6	3.58	3.76	3.02	3.45333	14.84	23.8267	15.4467	-0.721112	1.42643	-2.14292	2.90393	5.36455e-07	4.75068e-28	3.60863e-26	1.32808e-44	9.89586e-06	1.68853e-27	6.63304e-25	5.54407e-44
814913	'EMB2816'	mRNA	GO:0000398///mRNA splicing, via spliceosome+++GO:0000956///nuclear-transcribed mRNA catabolic process+++GO:0006397///mRNA processing+++GO:0008380///RNA splicing	biological_process	metabolic process+++cellular process+++regulation of biological process+++negative regulation of biological process+++biological regulation	9.47	8.41	7.81	23.68	24.1	24.33	9.51	6.81	8.58	22.67	24.38	23.66	23.57	8.3	8.56333	24.0367	7.43	6.55	6.1	19.65	19.83	20.05	7.45	5.38	6.66	19.5	20.93	20.28	20.2367	6.49667	6.69333	19.8433	-0.0787457	-0.767445	0.0472317	-0.837266	0.757815	3.48085e-05	0.714113	1.48944e-05	0.939707	6.28723e-05	0.856334	2.63198e-05
814915	'PI4K GAMMA 7'	mRNA	GO:0016310///phosphorylation+++GO:0046777///protein autophosphorylation+++GO:0046854///phosphatidylinositol phosphorylation	biological_process	metabolic process+++cellular process	10.98	10.68	10.63	63.43	74.12	69.02	9.04	9.17	9.9	71.78	70.52	68.65	70.3167	9.37	10.7633	68.8567	8.62	8.32	8.3	52.62	60.98	56.88	7.08	7.25	7.69	61.74	60.54	58.83	60.37	7.34	8.41333	56.8267	-0.257318	-1.96343	0.0486574	-2.21362	0.00936123	2.7917e-175	0.318737	6.29183e-205	0.060985	2.89888e-174	0.501018	7.08826e-204
814924	'AT2G03980'	mRNA	GO:0016042///lipid catabolic process	biological_process	metabolic process	50.3	50.42	49.33	32.75	31.2	33.07	37.24	37.92	38.77	33.01	34.64	30.96	32.87	37.9767	50.0167	32.34	39.49	39.28	38.49	27.17	25.67	27.25	29.18	29.99	30.1	28.39	29.74	26.53	28.22	29.7567	39.0867	26.6967	-0.433409	1.34405	0.100443	0.865901	1.96729e-09	6.33479e-87	0.170914	4.31982e-28	5.01671e-08	4.19556e-86	0.315161	1.43986e-27
814929	'RGF3'	mRNA	GO:0007165///signal transduction+++GO:0008284///positive regulation of cell proliferation+++GO:0010082///regulation of root meristem growth+++GO:0010628///positive regulation of gene expression+++GO:0030154///cell differentiation	biological_process	regulation of biological process+++response to stimulus+++signaling+++cellular process+++biological regulation+++cell proliferation+++positive regulation of biological process+++developmental process+++multicellular organismal process+++growth+++metabolic process	0.46	0.93	0.91	0.17	0.17	0	0.38	0.47	0.24	0	0	0	0	0.363333	0.766667	0.113333	0.36	0.72	0.71	0.14	0.14	0	0.3	0.37	0.18	0	0	0	0	0.283333	0.596667	0.0933333	-1.00897	3.44687	-1.83068	4.32357	0.372288	0.0123785	0.538575	0.0189243	0.753848	0.0183911	0.710685	0.0267494
814930	'CR88'	mRNA	GO:0006457///protein folding+++GO:0009408///response to heat+++GO:0009414///response to water deprivation+++GO:0009651///response to salt stress+++GO:0009704///de-etiolation+++GO:0009793///embryo development ending in seed dormancy+++GO:0010157///response to chlorate+++GO:0045037///protein import into chloroplast stroma	biological_process	cellular process+++response to stimulus+++developmental process+++multicellular organismal process+++reproduction+++reproductive process+++localization	7.34	7.39	6.63	22.32	22.28	22.59	12.92	13.4	13.91	34.66	34.15	36.04	34.95	13.41	7.12	22.3967	5.76	5.75	5.18	18.52	18.33	18.61	10.13	10.59	10.8	29.81	29.31	30.89	30.0033	10.5067	5.56333	18.4867	0.878798	-0.928269	0.716346	-0.709992	5.60356e-17	2.82859e-25	1.9309e-37	6.08336e-22	2.97636e-15	9.56451e-25	5.19968e-36	1.80646e-21
814937	'AT2G04039'	mRNA				1.57	0.74	1.26	9.55	12.34	9.63	1.39	0.97	1.66	8.97	9.11	10.58	9.55333	1.34	1.19	10.5067	1.23	0.58	0.99	7.92	10.15	7.94	1.09	0.77	1.29	7.72	7.82	9.07	8.20333	1.05	0.933333	8.67	0.111833	-2.40033	-0.0727464	-2.15912	0.830253	9.74057e-14	0.658764	7.01648e-12	0.946277	2.50172e-13	0.812835	1.6247e-11
814938	'DTX1'	mRNA	GO:0015691///cadmium ion transport+++GO:0042908///xenobiotic transport+++GO:0051238///sequestering of metal ion+++GO:0055085///transmembrane transport	biological_process	localization+++biological regulation	47.03	47.02	44.1	14	13.9	15.33	60.36	54.98	57.74	2.63	2.54	1.77	2.31333	57.6933	46.05	14.41	36.92	36.62	34.41	11.61	11.43	12.63	47.29	43.48	44.83	2.26	2.18	1.52	1.98667	45.2	35.9833	11.89	0.291365	2.40223	-2.57116	5.32065	4.53061e-06	2.64666e-224	1.46418e-62	0	7.08934e-05	3.34826e-223	6.8958e-61	0
814939	'AT2G04050'	mRNA	GO:0055085///transmembrane transport	biological_process	localization	4.3	4.3	4.66	9.4	9.41	11.63	7.9	8.67	8.26	3	3.33	3.13	3.15333	8.27667	4.42	10.1467	3.37	3.35	3.64	7.8	7.74	9.58	6.19	6.85	6.42	2.58	2.86	2.68	2.70667	6.48667	3.45333	8.37333	0.87134	-0.474852	-1.61236	2.06466	1.4634e-07	0.00251599	2.10647e-25	7.14347e-37	2.9775e-06	0.00397841	3.7863e-24	2.71702e-36
814943	'AT2G04070'	mRNA	GO:0055085///transmembrane transport	biological_process	localization	7.09	6.66	7.62	8.58	9.71	8.85	11.13	11.19	12.24	3.79	3.77	4.26	3.94	11.52	7.12333	9.04667	5.57	5.19	5.95	7.11	7.99	7.3	8.72	8.85	9.5	3.26	3.24	3.65	3.38333	9.02333	5.57	7.46667	0.658123	0.38042	-1.12384	2.21821	3.54589e-06	0.00700187	9.97075e-14	7.36725e-51	5.6531e-05	0.0106685	1.03858e-12	3.31345e-50
814944	'AT2G04080'	mRNA	GO:0055085///transmembrane transport	biological_process	localization	10.49	10.51	11.27	22.46	21.33	25.84	10.77	11.64	10.38	25.8	23.81	23.06	24.2233	10.93	10.7567	23.21	8.23	8.18	8.8	18.64	17.55	21.29	8.44	9.2	8.06	22.19	20.44	19.76	20.7967	8.56667	8.40333	19.16	-0.0111836	-0.384803	0.134762	-0.475199	0.929414	0.000281551	0.105992	6.05418e-06	0.989067	0.000479743	0.21505	1.0941e-05
814946	'AT2G04100'	mRNA	GO:0055085///transmembrane transport	biological_process	localization	43.71	44.71	48.26	5.22	5.12	5.33	36.02	33.78	35.54	1.52	2.02	1.83	1.79	35.1133	45.56	5.22333	34.32	34.82	37.66	4.33	4.21	4.39	28.22	26.71	27.59	1.31	1.74	1.57	1.54	27.5067	35.6	4.31	-0.408351	3.84448	-1.47763	4.96934	3.84881e-09	0	1.39709e-13	1.523e-261	9.49974e-08	0	1.43953e-12	2.07925e-260
814953	'AIR3'	mRNA	GO:0006508///proteolysis+++GO:0009733///response to auxin+++GO:0010102///lateral root morphogenesis	biological_process	metabolic process+++response to stimulus+++developmental process+++multicellular organismal process	89.04	95.08	92.16	33.95	35.37	33.54	47.05	44.49	45.73	15.4	16.61	15.84	15.95	45.7567	92.0933	34.2867	69.9	74.06	71.91	28.16	29.1	27.63	36.86	35.18	35.5	13.24	14.26	13.58	13.6933	35.8467	71.9567	28.2967	-1.04326	2.15042	-1.02931	2.19213	1.44547e-101	0	4.62692e-59	3.10285e-241	1.69762e-98	0	2.03094e-57	3.96673e-240
814956	'AT2G04190'	mRNA				2.84	3.29	2.46	1.23	1.02	1.24	1.52	1.67	1.68	0.22	0.17	0.21	0.2	1.62333	2.86333	1.16333	2.23	2.56	1.92	1.02	0.84	1.02	1.19	1.32	1.31	0.19	0.15	0.18	0.173333	1.27333	2.23667	0.96	-0.851395	2.01962	-2.46966	3.69379	0.00352316	9.42661e-13	4.01009e-06	2.86588e-13	0.0273492	2.34725e-12	2.15551e-05	6.89927e-13
814960	'AT2G04230'	mRNA	GO:0008150///biological_process	biological_process	biological_process	4.84	5.57	6.23	14.6	14.78	15.79	5.09	4.38	5.41	13.96	13.24	12.89	13.3633	4.96	5.54667	15.0567	3.8	4.34	4.86	12.11	12.16	13.01	3.99	3.47	4.2	12	11.36	11.05	11.47	3.88667	4.33333	12.4267	-0.195561	-0.716427	-0.0975383	-0.758601	0.262582	1.87236e-08	0.286727	2.58831e-08	0.635561	3.9869e-08	0.464756	5.25577e-08
814962	'XERICO'	mRNA	GO:0006970///response to osmotic stress+++GO:0009651///response to salt stress+++GO:0009687///abscisic acid metabolic process+++GO:0009688///abscisic acid biosynthetic process+++GO:0009739///response to gibberellin+++GO:0010200///response to chitin+++GO:0016567///protein ubiquitination	biological_process	response to stimulus+++metabolic process+++cellular process	12.42	13.02	12.38	35.96	37.26	39.63	7.21	6.78	7.54	56.56	57.87	57.22	57.2167	7.17667	12.6067	37.6167	9.75	10.14	9.66	29.83	30.66	32.65	5.65	5.36	5.85	48.65	49.68	49.04	49.1233	5.62	9.85	31.0467	-0.856604	-0.840266	0.671541	-2.31247	1.57678e-05	8.16842e-11	1.26444e-16	5.94292e-58	0.000224314	1.90866e-10	1.54514e-15	2.89832e-57
814965	'RNEE/G'	mRNA	GO:0006364///rRNA processing+++GO:0006396///RNA processing+++GO:0009658///chloroplast organization+++GO:0010239///chloroplast mRNA processing+++GO:0090305///nucleic acid phosphodiester bond hydrolysis+++GO:0090501///RNA phosphodiester bond hydrolysis+++GO:0090502///RNA phosphodiester bond hydrolysis, endonucleolytic+++GO:1901259///chloroplast rRNA processing	biological_process	metabolic process+++cellular process+++cellular component organization or biogenesis	0.67	0.72	0.46	11.72	12.36	11.4	0.61	0.61	0.45	10.14	9.13	11.15	10.14	0.556667	0.616667	11.8267	0.53	0.56	0.36	9.72	10.17	9.39	0.48	0.49	0.35	8.72	7.84	9.56	8.70667	0.44	0.483333	9.76	-0.132597	-3.55669	-0.182403	-3.45114	0.738755	2.5713e-63	0.0321607	2.80826e-52	0.939707	1.41142e-62	0.0794409	1.28599e-51
814966	'AT2G04280'	mRNA	GO:0008150///biological_process	biological_process	biological_process	0.94	0.66	0.9	13.23	14.27	13.89	0.99	0.91	1.07	15.89	17.48	18.71	17.36	0.99	0.833333	13.7967	0.74	0.52	0.7	10.98	11.74	11.45	0.78	0.72	0.83	13.67	15.01	16.03	14.9033	0.776667	0.653333	11.39	0.216916	-3.32353	0.405205	-3.45577	0.588457	9.57183e-47	7.27824e-06	1.68383e-57	0.895381	4.36768e-46	3.7718e-05	8.1755e-57
814969	'AT2G04305'	mRNA				28.15	30.47	27.93	14.73	16.34	15.41	30.46	29.42	30.86	11.56	11.86	12.35	11.9233	30.2467	28.85	15.4933	22.1	23.74	21.8	12.22	13.44	12.7	23.86	23.27	23.96	9.94	10.18	10.58	10.2333	23.6967	22.5467	12.7867	0.0338449	1.62167	-0.303312	2.0146	0.661799	5.08435e-87	0.00155509	1.20746e-118	0.937822	3.37043e-86	0.00546774	9.19633e-118
814974	'LACS8'	mRNA	GO:0001676///long-chain fatty acid metabolic process+++GO:0006629///lipid metabolic process+++GO:0006631///fatty acid metabolic process	biological_process	metabolic process+++cellular process	120.4	122.88	119.23	43.63	45.68	45.42	127.98	126.92	135.3	37.55	39.43	38.99	38.6567	130.067	120.837	44.91	94.53	95.71	93.03	36.2	37.58	37.42	100.27	100.38	105.04	32.3	33.85	33.42	33.19	101.897	94.4233	37.0667	0.0679885	2.15383	-0.147134	2.42476	0.0770431	0	0.0035178	0	0.300607	0	0.0114007	0
814978	'AT2G04390'	mRNA	GO:0006412///translation	biological_process	metabolic process+++cellular process	89.46	77.7	81.81	84.73	90.23	84.26	89.72	98.49	85.27	100.07	84.92	93.46	92.8167	91.16	82.99	86.4067	70.23	60.52	63.83	70.29	74.24	69.44	70.29	77.89	66.2	86.07	72.9	80.1	79.69	71.46	64.86	71.3233	0.102373	0.664102	0.178959	0.643117	0.209717	1.57412e-20	0.00951177	3.19434e-15	0.563404	4.82968e-20	0.027657	8.11718e-15
814980	'AT2G04400'	mRNA	GO:0000162///tryptophan biosynthetic process	biological_process	metabolic process+++cellular process	1869.38	1825.71	1815.84	179.03	173	170.8	1854.68	1925.51	1912.52	98.74	103.41	100.95	101.033	1897.57	1836.98	174.277	1467.6	1422.09	1416.84	148.53	142.33	140.74	1453.13	1522.76	1484.79	84.93	88.78	86.51	86.74	1486.89	1435.51	143.867	0.0125989	4.12172	-0.71181	4.90187	0.658887	0	5.37299e-62	0	0.936143	0	2.49305e-60	0
814981	'AT2G04410'	mRNA	GO:0002758///innate immune response-activating signal transduction+++GO:0010204///defense response signaling pathway, resistance gene-independent	biological_process	regulation of biological process+++immune system process+++signaling+++response to stimulus+++cellular process+++positive regulation of biological process+++biological regulation	57.62	55.18	67.99	245.38	261.88	260.71	56.47	48.04	59.64	296.53	259.82	310.18	288.843	54.7167	60.2633	255.99	45.24	42.98	53.05	203.57	215.46	214.83	44.24	37.99	46.3	255.06	223.05	265.82	247.977	42.8433	47.09	211.287	-0.174393	-1.36625	0.250759	-1.7354	0.165386	1.84597e-60	4.44202e-05	3.05303e-73	0.492919	9.83057e-60	0.000206239	1.70441e-72
814985	'NUDT6'	mRNA	GO:0007165///signal transduction+++GO:0051707///response to other organism+++GO:0080151///positive regulation of salicylic acid mediated signaling pathway	biological_process	regulation of biological process+++response to stimulus+++signaling+++cellular process+++biological regulation+++multi-organism process+++positive regulation of biological process	3.1	2.31	2.16	9.79	9.5	10.08	3.65	3.86	3.06	9.29	11.64	9.76	10.23	3.52333	2.52333	9.79	2.43	1.8	1.68	8.12	7.81	8.31	2.86	3.06	2.37	7.99	10	8.36	8.78333	2.76333	1.97	8.08	0.448473	-1.23221	0.138478	-0.866743	0.115437	7.98277e-09	0.31213	1.38423e-05	0.394756	1.72897e-08	0.494032	2.45022e-05
814990	'AT2G04495'	mRNA	GO:0008150///biological_process	biological_process	biological_process	6.68	5.84	6.73	15.66	15.05	14.83	9.39	7.39	9.12	10.41	10.46	11.08	10.65	8.63333	6.41667	15.18	5.24	4.55	5.25	12.99	12.38	12.22	7.36	5.85	7.08	8.95	8.98	9.49	9.14	6.76333	5.01333	12.53	0.393511	-0.51881	-0.436393	0.36702	0.0608983	0.00255849	0.00140971	0.0356262	0.256197	0.004043	0.00500226	0.0489216
814994	'AT2G04520'	mRNA				156.74	150.86	153.77	99.78	96.98	103.19	178.28	167.75	173.3	108.38	105.81	99.94	104.71	173.11	153.79	99.9833	123.05	117.51	119.98	82.78	79.79	85.04	139.68	132.66	134.54	93.22	90.83	85.64	89.8967	135.627	120.18	82.5367	0.136549	1.34379	0.141737	1.39427	0.0125576	5.78384e-131	0.0165943	1.35524e-116	0.0771037	4.93875e-130	0.0449527	1.01873e-115
814995	'CPZ'	mRNA	GO:0008033///tRNA processing+++GO:0034414///tRNA 3'-trailer cleavage, endonucleolytic+++GO:0042780///tRNA 3'-end processing+++GO:0090305///nucleic acid phosphodiester bond hydrolysis	biological_process	metabolic process+++cellular process	0.65	0.33	0.53	2.97	2.1	2.69	0.46	0.33	0.61	3	3.22	3.79	3.33667	0.466667	0.503333	2.58667	0.51	0.26	0.41	2.46	1.73	2.22	0.36	0.26	0.47	2.58	2.77	3.24	2.86333	0.363333	0.393333	2.13667	-0.141416	-1.63865	0.44139	-2.16467	0.828579	0.00012396	0.0596985	2.03311e-07	0.94544	0.000216115	0.134228	3.95784e-07
814996	'AT2G04540'	mRNA	GO:0006633///fatty acid biosynthetic process+++GO:0010027///thylakoid membrane organization	biological_process	metabolic process+++cellular process+++cellular component organization or biogenesis	1.85	1.94	1.81	9.34	7.73	7.89	2.94	2.03	2.88	9.26	9.99	9.23	9.49333	2.61667	1.86667	8.32	1.46	1.51	1.41	7.75	6.36	6.5	2.3	1.61	2.24	7.97	8.58	7.91	8.15333	2.05	1.46	6.87	0.451635	-1.43154	0.265154	-1.18881	0.131706	1.11897e-10	0.0455057	2.26272e-09	0.427932	2.60298e-10	0.106495	4.79226e-09
814997	'IBR5'	mRNA	GO:0000188///inactivation of MAPK activity+++GO:0006470///protein dephosphorylation+++GO:0009733///response to auxin+++GO:0009734///auxin-activated signaling pathway+++GO:0009737///response to abscisic acid+++GO:0009738///abscisic acid-activated signaling pathway+++GO:0016311///dephosphorylation+++GO:0035335///peptidyl-tyrosine dephosphorylation+++GO:0035556///intracellular signal transduction+++…	biological_process	metabolic process+++regulation of biological process+++negative regulation of biological process+++response to stimulus+++signaling+++cellular process+++biological regulation+++developmental process+++multicellular organismal process+++growth+++cellular component organization or biogenesis	35.01	31.42	35.06	36.21	36.05	37.21	30.08	31.03	30.95	37.92	37.95	37.45	37.7733	30.6867	33.83	36.49	27.48	24.47	27.35	30.04	29.66	30.66	23.57	24.54	24.03	32.62	32.58	32.09	32.43	24.0467	26.4333	30.12	-0.174952	0.614683	0.124503	0.37095	0.0448076	1.97282e-15	0.0704644	4.41159e-06	0.204321	5.31555e-15	0.154017	8.0368e-06
814998	'LpxB'	mRNA	GO:0009245///lipid A biosynthetic process+++GO:2001289///lipid X metabolic process	biological_process	metabolic process+++cellular process	0.69	0.7	0.63	3.62	2.79	2.93	0.76	1.48	0.72	4.14	3.47	3.65	3.75333	0.986667	0.673333	3.11333	0.54	0.54	0.49	3	2.3	2.41	0.6	1.17	0.56	3.56	2.98	3.13	3.22333	0.776667	0.523333	2.57	0.517657	-1.4836	0.344499	-1.25655	0.30566	4.99063e-05	0.103593	0.000121962	0.692493	8.92397e-05	0.211199	0.000204112
814999	'AT2G04570'	mRNA	GO:0016042///lipid catabolic process	biological_process	metabolic process	0.21	0.21	0.28	7.68	6.91	6.57	0.28	0.21	0.36	2.47	2.51	2.04	2.34	0.283333	0.233333	7.05333	0.16	0.16	0.22	6.37	5.68	5.41	0.22	0.17	0.28	2.12	2.15	1.75	2.00667	0.223333	0.18	5.82	0.25243	-4.1982	-1.51873	-2.37086	0.780642	5.03209e-17	6.5504e-14	9.17514e-06	0.939707	1.41414e-16	6.9216e-13	1.63972e-05
815004	'AT2G04620'	mRNA	GO:0071578///zinc ion import across plasma membrane	biological_process	localization	8.52	8.79	7.93	6.94	8.27	8.15	8.55	8.74	8.85	5.97	6.33	6.28	6.19333	8.71333	8.41333	7.78667	6.69	6.85	6.19	5.76	6.81	6.72	6.7	6.92	6.87	5.13	5.44	5.39	5.32	6.83	6.57667	6.43	0.0165058	0.837957	-0.25668	1.16701	0.889918	5.68125e-13	0.0285707	1.07952e-22	0.971238	1.42531e-12	0.0719083	3.25595e-22
815006	'NRPB6B'	mRNA	GO:0006351///transcription, DNA-templated+++GO:0006360///transcription by RNA polymerase I+++GO:0006366///transcription by RNA polymerase II+++GO:0006383///transcription by RNA polymerase III	biological_process	metabolic process+++cellular process	40.92	37.16	34.58	42.38	45.01	42.93	39.01	42.78	39.38	42.49	44.91	46.59	44.6633	40.39	37.5533	43.44	32.13	28.95	26.98	35.16	37.03	35.37	30.57	33.83	30.57	36.55	38.55	39.92	38.34	31.6567	29.3533	35.8533	0.0706529	0.513044	0.115389	0.524117	0.504657	6.62518e-08	0.166851	4.15645e-08	0.862283	1.37786e-07	0.309436	8.36481e-08
815007	'AT2G04650'	mRNA	GO:0009058///biosynthetic process+++GO:2000082///regulation of L-ascorbic acid biosynthetic process	biological_process	metabolic process+++regulation of biological process+++cellular process+++biological regulation	3.16	4.13	3.89	1.43	2.38	1.81	3.93	3.5	4.37	1.72	1.48	0.98	1.39333	3.93333	3.72667	1.87333	2.48	3.21	3.04	1.19	1.96	1.49	3.08	2.77	3.39	1.48	1.27	0.84	1.19667	3.08	2.91	1.54667	0.0215424	1.7049	-0.36758	2.14971	0.924599	1.2129e-11	0.243885	3.92425e-16	0.986376	2.91632e-11	0.413005	1.02452e-15
815008	'APC2'	mRNA	GO:0006511///ubiquitin-dependent protein catabolic process+++GO:0007049///cell cycle+++GO:0009561///megagametogenesis+++GO:0016567///protein ubiquitination+++GO:0051301///cell division	biological_process	metabolic process+++cellular process+++developmental process+++multicellular organismal process	0.52	0.55	0.87	2.56	3.6	2.38	0.73	0.5	0.72	2.67	3.14	2.5	2.77	0.65	0.646667	2.84667	0.41	0.43	0.68	2.12	2.96	1.96	0.57	0.4	0.56	2.3	2.7	2.14	2.38	0.51	0.506667	2.34667	-0.0322721	-1.40997	0.0381803	-1.42444	0.933056	2.71566e-07	0.827353	6.58835e-08	0.990685	5.48628e-07	0.898195	1.31359e-07
815012	'AT2G04690'	mRNA				10.63	12.5	13.12	189.33	198.54	196.7	6.77	8.75	9.94	244.44	255.04	248.61	249.363	8.48667	12.0833	194.857	8.34	9.74	10.24	157.07	163.35	162.09	5.3	6.92	7.71	210.25	218.94	213.05	214.08	6.64333	9.44	160.837	-0.558931	-3.32872	0.437887	-4.26981	0.00321965	3.06565e-278	3.55156e-28	0	0.0253684	4.63371e-277	7.04756e-27	0
815013	'AT2G04700'	mRNA	GO:0055114///oxidation-reduction process	biological_process	metabolic process	17.28	14.94	16.98	75.39	67.09	66.44	16.35	18.18	15.87	76.54	75.88	75.34	75.92	16.8	16.4	69.64	13.57	11.64	13.25	62.54	55.2	54.75	12.81	14.38	12.32	65.83	65.14	64.56	65.1767	13.17	12.82	57.4967	0.0337497	-1.36417	0.156049	-1.43111	0.802882	3.48281e-46	0.0109164	2.14298e-50	0.939707	1.58019e-45	0.0312118	9.58892e-50
815021	'FLA7'	mRNA	GO:0009834///plant-type secondary cell wall biogenesis	biological_process	cellular process+++cellular component organization or biogenesis	0.24	0.48	0.16	1.86	1.82	1.75	0.4	0.49	0.25	4.45	4.14	4.86	4.48333	0.38	0.293333	1.81	0.19	0.37	0.12	1.54	1.49	1.44	0.31	0.39	0.19	3.83	3.55	4.16	3.84667	0.296667	0.226667	1.49	0.339564	-1.90837	1.38647	-2.90042	0.696705	0.00117647	4.48063e-08	5.93598e-10	0.939707	0.00190697	2.99806e-07	1.28451e-09
815022	'AT2G04790'	mRNA	GO:0008150///biological_process	biological_process	biological_process	0	0	0.28	4.89	3.34	4.91	0	0	0.5	8.26	7.8	8.38	8.14667	0.166667	0.0933333	4.38	0	0	0.22	4.06	2.75	4.04	0	0	0.39	7.11	6.7	7.18	6.99667	0.13	0.0733333	3.61667	0.567986	-4.60419	0.985324	-4.95844	0.884362	2.78496e-05	9.90429e-05	2.04736e-08	0.968702	5.06655e-05	0.000432404	4.17824e-08
815023	'AT2G04795'	mRNA	GO:0006979///response to oxidative stress	biological_process	response to stimulus	1.85	1.37	2.71	8.29	8.9	8.72	2.2	1.22	1.4	15.76	18.05	16.78	16.8633	1.60667	1.97667	8.63667	1.45	1.06	2.11	6.87	7.33	7.18	1.72	0.96	1.08	13.55	15.5	14.38	14.4767	1.25333	1.54	7.12667	-0.332362	-1.40545	1.04097	-2.72234	0.550092	7.28126e-05	7.92186e-09	1.03565e-15	0.878906	0.000128846	5.72288e-08	2.66758e-15
815029	'EMB2761'	mRNA	GO:0006412///translation+++GO:0006418///tRNA aminoacylation for protein translation+++GO:0006435///threonyl-tRNA aminoacylation+++GO:0009793///embryo development ending in seed dormancy+++GO:0043039///tRNA aminoacylation	biological_process	metabolic process+++cellular process+++developmental process+++reproduction+++reproductive process+++multicellular organismal process	4.43	4.2	3.4	40.68	41.76	41.51	2.74	3.45	3.57	42.52	39.92	42.85	41.7633	3.25333	4.01	41.3167	3.48	3.27	2.65	33.75	34.36	34.21	2.15	2.73	2.77	36.57	34.27	36.72	35.8533	2.55	3.13333	34.1067	-0.341696	-2.63964	0.0886012	-3.0144	0.0816473	2.07159e-134	0.0937039	3.0549e-141	0.312064	1.79685e-133	0.19506	2.62095e-140
815031	'AT2G04850'	mRNA	GO:0055114///oxidation-reduction process	biological_process	metabolic process	0.13	0.38	0.19	3.25	3.19	4.14	0.57	0.32	0.26	4.07	4.33	3.66	4.02	0.383333	0.233333	3.52667	0.1	0.3	0.15	2.7	2.63	3.42	0.45	0.26	0.2	3.5	3.71	3.14	3.45	0.303333	0.183333	2.91667	0.698971	-3.19815	0.262478	-2.70459	0.397149	5.60279e-10	0.195646	1.73386e-10	0.778132	1.26776e-09	0.349508	3.83027e-10
815032	'AT2G04860'	mRNA	GO:0009451///RNA modification	biological_process	metabolic process+++cellular process	0.04	0.04	0.04	0.77	0.94	0.84	0.09	0.14	0.18	0.72	0.74	0.65	0.703333	0.136667	0.04	0.85	0.03	0.03	0.03	0.64	0.78	0.69	0.07	0.11	0.14	0.62	0.64	0.55	0.603333	0.106667	0.03	0.703333	1.57596	-3.53941	-0.198546	-1.70921	0.23081	0.00019372	0.582827	0.0102824	0.594676	0.000333658	0.746676	0.0148893
815035	'ZAP1'	mRNA	GO:0006355///regulation of transcription, DNA-templated+++GO:0009751///response to salicylic acid+++GO:0009863///salicylic acid mediated signaling pathway+++GO:0045893///positive regulation of transcription, DNA-templated	biological_process	metabolic process+++regulation of biological process+++cellular process+++biological regulation+++response to stimulus+++signaling+++positive regulation of biological process	36.18	38.32	35.59	30.29	29.76	31.75	33.11	35.01	35.08	25.17	26.23	25.69	25.6967	34.4	36.6967	30.6	28.4	29.85	27.77	25.13	24.48	26.16	25.94	27.69	27.23	21.65	22.51	22.02	22.06	26.9533	28.6733	25.2567	-0.127683	0.987258	-0.177054	1.09242	0.0667371	3.16226e-51	0.00784869	1.24852e-51	0.272517	1.52235e-50	0.0233471	5.6735e-51
815036	'SCL21'	mRNA	GO:0006355///regulation of transcription, DNA-templated	biological_process	metabolic process+++regulation of biological process+++cellular process+++biological regulation	1.7	1.46	1.46	22.63	24.27	20.68	1.35	1.43	1.66	29.24	28.18	29.46	28.96	1.48	1.54	22.5267	1.33	1.14	1.14	18.77	19.97	17.04	1.06	1.13	1.29	25.15	24.2	25.24	24.8633	1.16	1.20333	18.5933	-0.092645	-3.14634	0.437199	-3.62047	0.776198	2.61539e-65	6.35477e-09	7.89713e-88	0.939707	1.45896e-64	4.62734e-08	4.92857e-87
815037	'AT2G04900'	mRNA				142.3	135.34	136.4	132.2	120.14	128.04	150.64	148.2	148.42	134.16	152.8	133.71	140.223	149.087	138.013	126.793	111.72	105.42	106.43	109.67	98.84	105.51	118.02	117.2	115.22	115.39	131.17	114.59	120.383	116.813	107.857	104.673	0.0797682	0.841392	0.223385	0.753477	0.216049	5.14043e-40	0.000672439	2.8134e-27	0.572545	2.17732e-39	0.00253748	9.23278e-27
815041	'AT2G04940'	mRNA	GO:0017121///phospholipid scrambling	biological_process	cellular process+++biological regulation+++cellular component organization or biogenesis	1.53	1.33	1.5	9.13	9.77	9.36	1.55	1.66	2.33	9.66	9.34	8.57	9.19	1.84667	1.45333	9.42	1.2	1.04	1.17	7.58	8.04	7.71	1.21	1.31	1.81	8.31	8.02	7.34	7.89	1.44333	1.13667	7.77667	0.306652	-1.97059	0.0385842	-1.6466	0.292304	8.65304e-25	0.71656	1.36241e-18	0.676085	2.90223e-24	0.858027	3.77984e-18
815055	'LHCB2.2'	mRNA	GO:0009269///response to desiccation+++GO:0009409///response to cold+++GO:0009416///response to light stimulus+++GO:0009644///response to high light intensity+++GO:0009645///response to low light intensity stimulus+++GO:0009765///photosynthesis, light harvesting+++GO:0009768///photosynthesis, light harvesting in photosystem I+++GO:0009769///photosynthesis, light harvesting in photosystem II+++GO:…	biological_process	response to stimulus+++metabolic process+++cellular process+++biological regulation+++regulation of biological process+++positive regulation of biological process	1.51	1.05	2.09	168.75	170.14	171.24	3.04	4.84	4.58	252.65	254.8	253.4	253.617	4.15333	1.55	170.043	1.18	0.82	1.63	140	139.98	141.11	2.38	3.83	3.56	217.32	218.74	217.16	217.74	3.25667	1.21	140.363	1.38895	-6.05573	0.652107	-5.26467	0.000105644	1.04685e-177	1.98717e-65	0	0.00129168	1.09952e-176	9.86708e-64	0
815058	'LHCB2.1'	mRNA	GO:0009269///response to desiccation+++GO:0009409///response to cold+++GO:0009416///response to light stimulus+++GO:0009637///response to blue light+++GO:0009644///response to high light intensity+++GO:0009645///response to low light intensity stimulus+++GO:0009765///photosynthesis, light harvesting+++GO:0009768///photosynthesis, light harvesting in photosystem I+++GO:0009769///photosynthesis, li…	biological_process	response to stimulus+++metabolic process+++cellular process+++biological regulation+++regulation of biological process+++positive regulation of biological process	3.25	3.73	4.23	252.33	253.31	274.17	9.85	12.05	13.19	733.89	727.72	749.47	737.027	11.6967	3.73667	259.937	2.55	2.91	3.3	209.34	208.41	225.93	7.72	9.53	10.24	631.25	624.72	642.27	632.747	9.16333	2.92	214.56	1.60378	-5.39143	1.57332	-5.30533	1.31358e-16	0	0	0	6.82286e-15	0	0	0
815060	'AT2G05120'	mRNA	GO:0000972///transcription-dependent tethering of RNA polymerase II gene DNA at nuclear periphery+++GO:0006355///regulation of transcription, DNA-templated+++GO:0006405///RNA export from nucleus+++GO:0006606///protein import into nucleus+++GO:0031081///nuclear pore distribution+++GO:0051028///mRNA transport	biological_process	cellular process+++cellular component organization or biogenesis+++metabolic process+++regulation of biological process+++biological regulation+++localization	0.25	0.23	0.21	1.35	1.44	1.81	0.25	0.34	0.22	1.49	1.06	1.74	1.43	0.27	0.23	1.53333	0.2	0.18	0.16	1.12	1.19	1.49	0.2	0.27	0.17	1.28	0.91	1.49	1.22667	0.213333	0.18	1.26667	0.195958	-2.00222	-0.0247399	-1.72618	0.701216	3.67841e-09	0.902783	4.37427e-07	0.939707	8.08419e-09	0.948644	8.39382e-07
815064	'AT2G05160'	mRNA	GO:0008150///biological_process	biological_process	biological_process	0.25	0.07	0.11	2.13	1.92	1.85	0.21	0.07	0.11	1.71	1.79	2.08	1.86	0.13	0.143333	1.96667	0.19	0.06	0.08	1.77	1.58	1.53	0.17	0.06	0.09	1.47	1.53	1.78	1.59333	0.106667	0.11	1.62667	-0.136519	-3.08625	-0.0197364	-3.14578	0.882311	5.38681e-10	0.924564	1.26188e-09	0.96769	1.22039e-09	0.964192	2.69655e-09
815065	'VPS11'	mRNA	GO:0006886///intracellular protein transport+++GO:0006904///vesicle docking involved in exocytosis+++GO:0007032///endosome organization+++GO:0007033///vacuole organization+++GO:0016192///vesicle-mediated transport+++GO:0035542///regulation of SNARE complex assembly	biological_process	localization+++cellular process+++cellular component organization or biogenesis+++regulation of biological process+++biological regulation	14.7	17.55	16.72	15.95	16.7	16.57	14.31	15.8	15.72	15.88	16.15	14.86	15.63	15.2767	16.3233	16.4067	11.54	13.67	13.05	13.23	13.74	13.66	11.21	12.49	12.2	13.66	13.86	12.73	13.4167	11.9667	12.7533	13.5433	-0.130056	0.71757	0.00433925	0.638795	0.109957	3.76793e-23	0.947099	1.18144e-16	0.38282	1.2207e-22	0.979778	3.12842e-16
815069	'AtPOT1a'	mRNA	GO:0000723///telomere maintenance+++GO:0016233///telomere capping+++GO:0032206///positive regulation of telomere maintenance+++GO:0032210///regulation of telomere maintenance via telomerase+++GO:0032212///positive regulation of telomere maintenance via telomerase+++GO:0051974///negative regulation of telomerase activity	biological_process	metabolic process+++cellular process+++biological regulation+++cellular component organization or biogenesis+++regulation of biological process+++positive regulation of biological process+++negative regulation of biological process	0.29	0.44	0.53	2.36	2.98	2.29	0.33	0.31	0.37	2.51	2.82	2.56	2.63	0.336667	0.42	2.54333	0.23	0.34	0.41	1.96	2.45	1.88	0.26	0.25	0.29	2.16	2.42	2.19	2.25667	0.266667	0.326667	2.09667	-0.283148	-1.91897	0.0918044	-2.23787	0.63158	1.55703e-07	0.646832	5.6142e-09	0.9208	3.18393e-07	0.803397	1.17171e-08
815070	'AT2G05220'	mRNA	GO:0006412///translation	biological_process	metabolic process+++cellular process	101.36	96.83	91.46	115.91	118.27	110.39	95.34	108.78	96.45	137.47	126.7	133.5	132.557	100.19	96.55	114.857	79.57	75.42	71.37	96.16	97.31	90.97	74.7	86.03	74.88	118.25	108.77	114.41	113.81	78.5367	75.4533	94.8133	0.0169775	0.472441	0.282047	0.263011	0.816865	1.66062e-14	2.61668e-07	0.000165057	0.940264	4.36513e-14	1.60504e-06	0.000274016
815071	'AT2G05230'	mRNA				5.87	5.64	4.46	2.85	5.67	6.46	5.56	3.34	2.66	8.22	8.34	10.31	8.95667	3.85333	5.32333	4.99333	4.61	4.39	3.48	2.36	4.66	5.33	4.36	2.64	2.06	7.07	7.16	8.83	7.68667	3.02	4.16	4.11667	-0.505312	0.820171	0.921333	-0.550466	0.146499	0.0251556	0.00928201	0.093905	0.456243	0.0361042	0.0270283	0.122464
815073	'AT2G05250'	mRNA				4.82	4.68	6.51	14.84	12.06	12.06	5.17	5.97	8.07	8.65	8.85	7.14	8.21333	6.40333	5.33667	12.9867	3.79	3.64	5.08	12.31	9.92	9.94	4.05	4.72	6.27	7.44	7.6	6.12	7.05333	5.01333	4.17	10.7233	0.231774	-0.564623	-0.588235	0.311009	0.149748	6.98763e-06	1.44315e-08	0.0254999	0.462699	1.31411e-05	1.01581e-07	0.035535
815074	'AT2G05260'	mRNA	GO:0006629///lipid metabolic process	biological_process	metabolic process	17.44	15.66	17.16	8.36	9.57	8.53	18.06	16.95	17.7	7.85	7.33	8.86	8.01333	17.57	16.7533	8.82	13.69	12.2	13.39	6.94	7.87	7.03	14.15	13.41	13.74	6.75	6.29	7.59	6.87667	13.7667	13.0933	7.28	0.0342938	1.64953	-0.0643448	1.80394	0.771362	3.35545e-39	0.66047	7.63144e-44	0.939707	1.40661e-38	0.814253	3.15927e-43
815079	'AT2G05310'	mRNA	GO:0008150///biological_process	biological_process	biological_process	3.51	3.89	4.14	57.46	50.5	56.14	3.21	2.16	2.31	79.78	74.77	75.93	76.8267	2.56	3.84667	54.7	2.76	3.03	3.23	47.67	41.55	46.26	2.51	1.71	1.79	68.62	64.19	65.07	65.96	2.00333	3.00667	45.16	-0.712867	-2.98516	0.598353	-4.23997	0.0600917	2.271e-54	3.56365e-14	1.93848e-79	0.253561	1.13251e-53	3.82452e-13	1.13119e-78
815080	'AT2G05320'	mRNA	GO:0006487///protein N-linked glycosylation+++GO:0009312///oligosaccharide biosynthetic process	biological_process	metabolic process+++cellular process	12.04	14.95	14.42	15.74	17.03	16.69	15.59	15.62	17.58	12.67	13.5	14.52	13.5633	16.2633	13.8033	16.4867	9.46	11.64	11.25	13.06	14.01	13.75	12.22	12.36	13.65	10.89	11.59	12.45	11.6433	12.7433	10.7833	13.6067	0.202023	0.468154	-0.206727	0.932773	0.0668455	4.03024e-06	0.0252228	6.81767e-20	0.272855	7.69002e-06	0.0646612	1.94011e-19
815086	'GRP3S'	mRNA	GO:0008150///biological_process	biological_process	biological_process	1975.03	2150.02	1970.54	6938.57	7077.35	7173.28	2565.69	2422.91	2303.12	6769.58	6298.94	6984.06	6684.19	2430.57	2031.86	7063.07	1550.54	1674.71	1537.54	5756.32	5822.85	5911	2010.19	1916.12	1788.03	5822.77	5407.44	5985.18	5738.46	1904.78	1587.6	5830.06	0.222842	-1.15619	0.0590521	-0.936679	0.000745273	8.51477e-278	0.557719	1.08667e-15	0.00721056	1.28435e-276	0.726711	2.79768e-15
815093	'GRP9'	mRNA	GO:0008150///biological_process	biological_process	biological_process	0	0	0	2.96	2.24	2.95	0.25	0.51	0	10.05	9.68	9.49	9.74	0.253333	0	2.71667	0	0	0	2.46	1.84	2.43	0.19	0.4	0	8.65	8.31	8.13	8.36333	0.196667	0	2.24333	2.44135	-5.37796	1.78398	-4.6724	0.33571	4.74323e-05	2.17485e-08	1.68167e-07	0.720629	8.49403e-05	1.50858e-07	3.28273e-07
815100	'AT2G05510'	mRNA	GO:0008150///biological_process	biological_process	biological_process	0.27	0.47	0.24	4.14	3.26	4.74	0	0.16	0.16	3.43	2.24	4.12	3.26333	0.106667	0.326667	4.04667	0.21	0.36	0.19	3.43	2.68	3.91	0	0.12	0.12	2.95	1.93	3.53	2.80333	0.08	0.253333	3.34	-1.00742	-3.5906	-0.295933	-4.24704	0.57245	1.30187e-05	0.369891	0.000156059	0.887247	2.41035e-05	0.553412	0.000259432
815101	'GRP-3'	mRNA	GO:0008361///regulation of cell size+++GO:0009269///response to desiccation+++GO:0009723///response to ethylene+++GO:0009737///response to abscisic acid+++GO:0009751///response to salicylic acid+++GO:0009826///unidimensional cell growth+++GO:0010044///response to aluminum ion+++GO:0048364///root development	biological_process	cellular process+++biological regulation+++cellular component organization or biogenesis+++response to stimulus+++developmental process+++growth+++multicellular organismal process	167.32	224.46	214.11	4339.12	4560.94	4481.37	296.42	270.32	307.04	5678.99	5227.55	7289.69	6065.41	291.26	201.963	4460.48	131.36	174.84	167.06	3599.79	3752.49	3692.78	232.24	213.78	238.37	4884.72	4487.69	6247.1	5206.5	228.13	157.753	3681.69	0.445704	-3.62308	0.478826	-3.60044	9.32934e-06	4.28239e-256	3.87268e-05	4.96951e-221	0.000138694	6.02112e-255	0.000181494	5.902e-220
815103	'AT2G05540'	mRNA				215.2	235.03	215.22	2246.65	2190.33	2323.77	141.91	145.36	158.17	2808.37	2674.21	2794.32	2758.97	148.48	221.817	2253.58	168.95	183.07	167.93	1863.85	1802.08	1914.86	111.18	114.96	122.8	2415.59	2295.72	2394.67	2368.66	116.313	173.317	1860.26	-0.613845	-2.62316	0.367249	-3.54841	4.31877e-25	0	6.1267e-33	0	3.93529e-23	0	1.45208e-31	0
815108	'AT2G05590'	mRNA	GO:0034599///cellular response to oxidative stress	biological_process	response to stimulus+++cellular process	12.55	11.58	11.22	10.88	9.88	10.36	13.3	12.45	13.47	10.98	10.81	11.29	11.0267	13.0733	11.7833	10.3733	9.86	9.02	8.75	9.02	8.13	8.54	10.42	9.85	10.46	9.44	9.28	9.67	9.46333	10.2433	9.21	8.56333	0.108444	0.918292	0.159777	0.922785	0.442038	2.27029e-11	0.222865	4.57398e-12	0.816296	5.409e-11	0.385348	1.06452e-11
815111	'PGR5'	mRNA	GO:0009414///response to water deprivation+++GO:0009644///response to high light intensity+++GO:0009773///photosynthetic electron transport in photosystem I+++GO:0010117///photoprotection+++GO:0055114///oxidation-reduction process+++GO:0071484///cellular response to light intensity	biological_process	response to stimulus+++metabolic process+++cellular process	26.92	26.96	25.82	166.06	157.28	156.4	26.71	25.49	25.78	237.52	229.25	216.12	227.63	25.9933	26.5667	159.913	21.14	21	20.15	137.76	129.4	128.88	20.92	20.16	20.01	204.3	196.8	185.21	195.437	20.3633	20.7633	132.013	-0.0656328	-1.86747	0.583985	-2.46147	0.568355	1.31928e-131	2.344e-34	6.0466e-209	0.884544	1.12871e-130	5.79322e-33	6.89709e-208
815112	'ATG8D'	mRNA	GO:0006914///autophagy+++GO:0006995///cellular response to nitrogen starvation+++GO:0015031///protein transport	biological_process	metabolic process+++cellular process+++response to stimulus+++localization	66.44	67.09	75.23	94.77	84.45	83.37	62.67	62.56	66.62	87.79	80.66	85.93	84.7933	63.95	69.5867	87.53	52.16	52.26	58.7	78.62	69.48	68.7	49.1	49.48	51.72	75.51	69.24	73.64	72.7967	50.1	54.3733	72.2667	-0.15653	0.390797	0.0293844	0.260506	0.0813432	2.06243e-06	0.687788	0.00175354	0.311148	3.9897e-06	0.83674	0.00270342
815120	'ACO3'	mRNA	GO:0006097///glyoxylate cycle+++GO:0006099///tricarboxylic acid cycle+++GO:0006101///citrate metabolic process+++GO:0006102///isocitrate metabolic process+++GO:0006979///response to oxidative stress+++GO:0009737///response to abscisic acid+++GO:0046686///response to cadmium ion+++GO:0090351///seedling development	biological_process	metabolic process+++cellular process+++response to stimulus+++developmental process+++multicellular organismal process	315.53	326.07	315.39	228.71	236.22	227.41	312.18	308.15	324.76	158.46	164.68	163.14	162.093	315.03	318.997	230.78	247.72	253.99	246.09	189.74	194.35	187.39	244.59	243.7	252.13	136.3	141.37	139.81	139.16	246.807	249.267	190.493	-0.0525413	1.19215	-0.435111	1.63049	0.0692409	0	1.00028e-49	0	0.279023	0	3.63464e-48	0
815126	'AT2G05755'	mRNA				6.67	6.09	5.83	6.87	5.53	5.97	5.9	6.12	6.92	5.92	4.7	5.74	5.45333	6.31333	6.19667	6.12333	5.24	4.74	4.55	5.7	4.55	4.92	4.62	4.84	5.37	5.09	4.04	4.92	4.68333	4.94333	4.84333	5.05667	-0.00928163	0.74143	-0.0922673	0.880263	0.957654	7.08993e-06	0.571848	2.7749e-07	0.999824	1.33255e-05	0.736566	5.37705e-07
815127	'AT2G05760'	mRNA	GO:0055085///transmembrane transport	biological_process	localization	0.72	0.73	0.63	1.64	2.21	1.95	0.49	0.34	0.85	1.71	1.66	1.98	1.78333	0.56	0.693333	1.93333	0.56	0.57	0.49	1.36	1.82	1.6	0.38	0.27	0.66	1.47	1.43	1.69	1.53	0.436667	0.54	1.59333	-0.350115	-0.754024	-0.0388699	-1.00818	0.486334	0.030671	0.875812	0.00959945	0.852202	0.0435759	0.931769	0.0139411
815130	'AT2G05790'	mRNA	GO:0005975///carbohydrate metabolic process	biological_process	metabolic process	0	0	0	1.59	2.15	1.96	0.05	0	0	3.81	3.03	3.06	3.3	0.0166667	0	1.9	0	0	0	1.32	1.77	1.62	0.04	0	0	3.28	2.6	2.62	2.83333	0.0133333	0	1.57	0.952544	-7.05616	0.870166	-6.91817	0.81542	8.46164e-09	5.23568e-05	9.68847e-09	0.939707	1.83052e-08	0.00023964	2.00428e-08
815134	'AT2G05830'	mRNA	GO:0019284///L-methionine salvage from S-adenosylmethionine+++GO:0019509///L-methionine salvage from methylthioadenosine+++GO:0044237///cellular metabolic process+++GO:0044249///cellular biosynthetic process	biological_process	metabolic process+++cellular process	1.97	1.03	1.77	38.54	43.21	43.27	1.84	2.78	2.95	48.53	49.18	45.75	47.82	2.52333	1.59	41.6733	1.55	0.8	1.38	31.98	35.55	35.65	1.44	2.2	2.29	41.74	42.22	39.21	41.0567	1.97667	1.24333	34.3933	0.70782	-4.06305	0.287689	-3.58776	0.0376429	2.1274e-97	1.00029e-05	1.39517e-112	0.17947	1.51057e-96	5.07945e-05	1.02005e-111
815135	'PAA2'	mRNA	GO:0006511///ubiquitin-dependent protein catabolic process+++GO:0010498///proteasomal protein catabolic process+++GO:0010499///proteasomal ubiquitin-independent protein catabolic process+++GO:0043161///proteasome-mediated ubiquitin-dependent protein catabolic process	biological_process	metabolic process+++cellular process	261.71	248.96	257.83	167.13	163.16	164.82	263.06	257.14	246.01	159.26	158.61	154.84	157.57	255.403	256.167	165.037	205.46	193.92	201.18	138.65	134.24	135.81	206.11	203.36	190.99	136.99	136.17	132.69	135.283	200.153	200.187	136.233	-0.0375725	1.35815	0.00791765	1.36827	0.386973	4.63768e-277	0.841334	3.96578e-175	0.767629	6.981e-276	0.908504	3.92671e-174
815143	'AT2G05910'	mRNA				3.21	3.77	2.92	1.96	3.41	1.9	3.23	2.34	3	1.07	0.46	0.53	0.686667	2.85667	3.3	2.42333	2.52	2.94	2.28	1.63	2.81	1.56	2.53	1.85	2.33	0.92	0.39	0.46	0.59	2.23667	2.58	2	-0.240503	1.17012	-1.74101	2.7261	0.462327	0.000296698	0.000151742	4.10503e-10	0.833426	0.000504301	0.000641673	8.93196e-10
815145	'AT2G05920'	mRNA				0.45	0.39	0.36	14.49	14.24	15.06	0.39	0.55	0.59	21.11	22.06	21.48	21.55	0.51	0.4	14.5967	0.35	0.3	0.28	12.02	11.72	12.41	0.31	0.43	0.46	18.16	18.94	18.41	18.5033	0.4	0.31	12.05	0.313425	-4.46593	0.636515	-4.73388	0.490583	8.37868e-73	7.6918e-22	7.11694e-102	0.854278	4.9922e-72	1.2058e-20	4.87484e-101
815147	'RIPK'	mRNA	GO:0006468///protein phosphorylation+++GO:0006952///defense response+++GO:0016310///phosphorylation+++GO:0042742///defense response to bacterium	biological_process	metabolic process+++cellular process+++response to stimulus+++multi-organism process	210.53	216.28	214.97	37.9	37.02	38.42	258.06	267.55	259.11	29.31	31.01	30.56	30.2933	261.573	213.927	37.78	165.28	168.47	167.73	31.44	30.46	31.66	202.19	211.59	201.16	25.21	26.62	26.19	26.0067	204.98	167.16	31.1867	0.2562	3.22592	-0.243998	3.78183	1.49967e-12	0	6.11325e-05	0	5.26627e-11	0	0.000276065	0
815152	'MOD1'	mRNA	GO:0006629///lipid metabolic process+++GO:0006631///fatty acid metabolic process+++GO:0006633///fatty acid biosynthetic process+++GO:0055114///oxidation-reduction process	biological_process	metabolic process+++cellular process	5.59	6.82	4.97	23.61	24.15	24.49	5.9	4.97	5.66	27.8	27.85	30.18	28.61	5.51	5.79333	24.0833	4.39	5.32	3.88	19.58	19.87	20.18	4.63	3.93	4.39	23.91	23.91	25.87	24.5633	4.31667	4.53	19.8767	-0.0809844	-1.33751	0.32615	-1.68843	0.665146	5.04882e-26	1.64541e-05	6.76734e-41	0.939707	1.73226e-25	8.14613e-05	2.70595e-40
815153	'AT2G06000'	mRNA	GO:0008150///biological_process	biological_process	biological_process	3.13	3.82	3.67	4.16	4.36	4.34	3.53	2.75	3.62	4.6	4.16	4.58	4.44667	3.3	3.54	4.28667	2.46	2.97	2.86	3.45	3.59	3.58	2.77	2.17	2.81	3.96	3.57	3.92	3.81667	2.58333	2.76333	3.54	-0.128932	0.450277	0.126945	0.250309	0.502571	0.00600457	0.374672	0.144689	0.862283	0.0092109	0.558244	0.183719
815154	'FIP1'	mRNA	GO:0008150///biological_process	biological_process	biological_process	4.91	5.68	4.58	6.82	4.93	5.78	4.43	3.94	4.43	6.78	6.92	6.04	6.58	4.26667	5.05667	5.84333	3.85	4.42	3.58	5.65	4.06	4.77	3.47	3.11	3.44	5.83	5.94	5.17	5.64667	3.34	3.95	4.82667	-0.270177	0.494177	0.254493	0.0251994	0.220934	0.0119778	0.135723	0.89747	0.579525	0.0178331	0.262533	0.928224
815155	'ORG4'	mRNA	GO:0009751///response to salicylic acid	biological_process	response to stimulus	2.92	2.86	3.23	20.2	20.35	20.26	2.85	2.13	4	23.55	21.27	22.47	22.43	2.99333	3.00333	20.27	2.29	2.23	2.52	16.76	16.74	16.7	2.23	1.68	3.1	20.26	18.26	19.26	19.26	2.33667	2.34667	16.7333	-0.041566	-2.03276	0.220999	-2.23861	0.898074	4.5459e-25	0.0327599	1.82867e-28	0.974304	1.53218e-24	0.0806847	6.12315e-28
815157	'AT2G06025'	mRNA				50.33	56.24	53.01	66.85	64.08	68.07	45.6	42.92	51.17	57.18	59.61	59.75	58.8467	46.5633	53.1933	66.3333	39.51	43.81	41.36	55.46	52.72	56.09	35.73	33.94	39.73	49.18	51.18	51.21	50.5233	36.4667	41.56	54.7567	-0.210277	0.344884	-0.106537	0.297063	0.00871918	1.90485e-07	0.0734663	0.000109432	0.0576371	3.88001e-07	0.159435	0.000183619
815160	'OPR3'	mRNA	GO:0006629///lipid metabolic process+++GO:0006631///fatty acid metabolic process+++GO:0006633///fatty acid biosynthetic process+++GO:0009611///response to wounding+++GO:0009620///response to fungus+++GO:0009695///jasmonic acid biosynthetic process+++GO:0010193///response to ozone+++GO:0031408///oxylipin biosynthetic process+++GO:0048443///stamen development+++GO:0055114///oxidation-reduction proc…	biological_process	metabolic process+++cellular process+++response to stimulus+++multi-organism process+++biological regulation+++developmental process+++reproduction+++reproductive process+++multicellular organismal process	306.4	306.18	320.8	57.7	53.69	58.8	368.47	379.74	362.47	69.09	71.37	70.65	70.37	370.227	311.127	56.73	240.55	238.49	250.31	47.87	44.17	48.45	288.7	300.31	281.41	59.43	61.27	60.55	60.4167	290.14	243.117	46.83	0.227768	3.19321	0.383804	3.09285	1.57047e-09	0	2.31567e-11	0	4.05368e-08	0	2.03125e-10	0
815177	'ELF8'	mRNA	GO:0006355///regulation of transcription, DNA-templated+++GO:0009908///flower development+++GO:0009910///negative regulation of flower development+++GO:0016570///histone modification+++GO:0016571///histone methylation+++GO:0045893///positive regulation of transcription, DNA-templated+++GO:0051569///regulation of histone H3-K4 methylation	biological_process	metabolic process+++regulation of biological process+++cellular process+++biological regulation+++reproduction+++developmental process+++reproductive process+++multicellular organismal process+++negative regulation of biological process+++cellular component organization or biogenesis+++positive regulation of biological process	5.77	5.11	5.96	11.32	12.56	11.23	5.07	4.27	4.55	10.84	11.17	11.03	11.0133	4.63	5.61333	11.7033	4.53	3.98	4.65	9.39	10.34	9.25	3.97	3.38	3.53	9.32	9.59	9.45	9.45333	3.62667	4.38667	9.66	-0.312914	-0.33418	-0.0134424	-0.577902	0.0155279	0.000743925	0.860102	6.06524e-08	0.0912846	0.00122704	0.921037	1.2115e-07
815182	'ELF4-L3'	mRNA	GO:0009649///entrainment of circadian clock+++GO:0042753///positive regulation of circadian rhythm+++GO:0048511///rhythmic process+++GO:0048573///photoperiodism, flowering	biological_process	regulation of biological process+++rhythmic process+++response to stimulus+++biological regulation+++positive regulation of biological process+++developmental process+++reproduction+++reproductive process+++multicellular organismal process	18.01	16.04	15.16	19.85	18.85	19.52	9.42	12.08	12.44	20.85	18.61	16.21	18.5567	11.3133	16.4033	19.4067	14.14	12.49	11.83	16.47	15.51	16.09	7.38	9.55	9.66	17.93	15.98	13.89	15.9333	8.86333	12.82	16.0233	-0.57221	0.479219	0.0105912	-0.0479391	0.00248726	0.0014647	0.939773	0.790568	0.0204594	0.00235765	0.974726	0.837666
815209	'RPA1A'	mRNA	GO:0000723///telomere maintenance+++GO:0000724///double-strand break repair via homologous recombination+++GO:0006260///DNA replication+++GO:0006261///DNA-dependent DNA replication+++GO:0006268///DNA unwinding involved in DNA replication+++GO:0006281///DNA repair+++GO:0006289///nucleotide-excision repair+++GO:0006310///DNA recombination+++GO:0006974///cellular response to DNA damage stimulus+++GO…	biological_process	metabolic process+++cellular process+++biological regulation+++cellular component organization or biogenesis+++response to stimulus+++reproduction+++reproductive process+++multicellular organismal process+++multi-organism process+++developmental process	12.12	11.07	11.81	6.56	6.78	5.61	10.63	11.68	11.17	5.09	4.79	6.39	5.42333	11.16	11.6667	6.31667	9.52	8.63	9.22	5.44	5.58	4.62	8.33	9.24	8.67	4.38	4.12	5.48	4.66	8.74667	9.12333	5.21333	-0.0984314	1.61478	-0.146463	1.71862	0.382323	8.29741e-43	0.306981	8.02808e-40	0.762914	3.62642e-42	0.488352	3.16729e-39
815210	'PSBX'	mRNA	GO:0015979///photosynthesis	biological_process	metabolic process+++cellular process	32.4	36.24	39.88	996.87	920.1	988.52	34.54	38	39.62	1077.79	1105.96	1088.15	1090.63	37.3867	36.1733	968.497	25.43	28.23	31.11	827.01	757.01	814.57	27.06	30.05	30.76	927.05	949.43	932.52	936.333	29.29	28.2567	799.53	0.0126931	-4.02218	0.246682	-4.20052	0.922664	0	4.26599e-12	0	0.985107	0	3.96551e-11	0
815211	'VPS2.1'	mRNA	GO:0007034///vacuolar transport+++GO:0015031///protein transport+++GO:0016192///vesicle-mediated transport+++GO:0032509///endosome transport via multivesicular body sorting pathway+++GO:0045324///late endosome to vacuole transport+++GO:0070676///intralumenal vesicle formation	biological_process	localization+++cellular process+++cellular component organization or biogenesis	140.08	150.22	140.63	106.32	108.19	113.3	157.56	153.89	159.16	95.19	91.69	92.49	93.1233	156.87	143.643	109.27	109.98	117.01	109.73	88.21	89.01	93.36	123.45	121.7	123.56	81.88	78.71	79.26	79.95	122.903	112.24	90.1933	0.0927264	1.11826	-0.155198	1.42191	0.0699219	1.11923e-105	0.00294757	4.6997e-148	0.281258	8.34656e-105	0.00970248	4.18617e-147
815247	'XTH4'	mRNA	GO:0005975///carbohydrate metabolic process+++GO:0006073///cellular glucan metabolic process+++GO:0008152///metabolic process+++GO:0009612///response to mechanical stimulus+++GO:0009645///response to low light intensity stimulus+++GO:0009733///response to auxin+++GO:0009826///unidimensional cell growth+++GO:0010411///xyloglucan metabolic process+++GO:0042546///cell wall biogenesis+++GO:0071555///…	biological_process	metabolic process+++cellular process+++response to stimulus+++developmental process+++growth+++cellular component organization or biogenesis	0.08	0.08	0.16	98.17	98.71	100.2	0.16	0.24	0.82	250.19	253.12	267.17	256.827	0.406667	0.106667	99.0267	0.06	0.06	0.12	81.44	81.21	82.57	0.12	0.19	0.63	215.2	217.3	228.96	220.487	0.313333	0.08	81.74	1.8953	-9.14992	1.44924	-8.64574	0.0941205	1.33569e-36	1.46307e-263	7.00119e-117	0.344044	5.42625e-36	6.17498e-261	5.27726e-116
815261	'PLA2-ALPHA'	mRNA	GO:0006629///lipid metabolic process+++GO:0006644///phospholipid metabolic process+++GO:0016042///lipid catabolic process+++GO:0050482///arachidonic acid secretion	biological_process	metabolic process+++cellular process+++localization	3.26	1.96	2.05	10.99	9.22	10.9	1.95	4.09	2.96	16.3	15.81	14.53	15.5467	3	2.42333	10.37	2.56	1.53	1.6	9.12	7.59	8.98	1.53	3.24	2.3	14.02	13.57	12.45	13.3467	2.35667	1.89667	8.56333	0.270406	-1.36741	0.662924	-1.70562	0.46703	9.1771e-08	2.53976e-06	7.51912e-14	0.836838	1.89567e-07	1.39805e-05	1.83883e-13
815269	'HEN2'	mRNA	GO:0000460///maturation of 5.8S rRNA+++GO:0006397///mRNA processing+++GO:0006401///RNA catabolic process+++GO:0007275///multicellular organism development+++GO:0009908///flower development+++GO:0010093///specification of floral organ identity+++GO:0016070///RNA metabolic process+++GO:0060149///negative regulation of posttranscriptional gene silencing	biological_process	metabolic process+++cellular process+++cellular component organization or biogenesis+++developmental process+++multicellular organismal process+++reproduction+++reproductive process+++regulation of biological process+++negative regulation of biological process+++positive regulation of biological process+++biological regulation	6.5	6.78	6.88	9.33	9.73	9.6	7.28	6.5	7.41	9.93	9.49	9.42	9.61333	7.06333	6.72	9.55333	5.1	5.28	5.37	7.74	8	7.91	5.7	5.14	5.76	8.54	8.14	8.07	8.25	5.53333	5.25	7.88333	0.0375233	0.217623	0.0832748	0.227617	0.705578	0.0106506	0.254319	0.0112436	0.939707	0.0159403	0.425895	0.0162267
815275	'CAS1'	mRNA	GO:0009555///pollen development+++GO:0010027///thylakoid membrane organization+++GO:0016104///triterpenoid biosynthetic process+++GO:0019745///pentacyclic triterpenoid biosynthetic process	biological_process	developmental process+++multicellular organismal process+++cellular process+++cellular component organization or biogenesis+++metabolic process	11.38	10.76	10.9	31.09	33.06	32.1	10.19	9.75	10.26	31.77	30.78	32.79	31.78	10.0667	11.0133	32.0833	8.93	8.38	8.51	25.79	27.2	26.45	7.98	7.71	7.97	27.33	26.42	28.1	27.2833	7.88667	8.60667	26.48	-0.163532	-0.816628	0.0606579	-0.984996	0.0905896	5.27224e-30	0.24632	9.00983e-37	0.335137	1.93562e-29	0.415781	3.41859e-36
815287	'AT2G07180'	mRNA	GO:0006468///protein phosphorylation+++GO:0006952///defense response+++GO:0016310///phosphorylation	biological_process	metabolic process+++cellular process+++response to stimulus	64.19	66.79	68.04	147.14	151.26	154.42	70.65	71.47	74.06	138.05	140.46	152.68	143.73	72.06	66.34	150.94	50.4	52.02	53.09	122.07	124.45	127.24	55.35	56.52	57.5	118.74	120.58	130.85	123.39	56.4567	51.8367	124.587	0.0893141	-0.472973	-0.00497471	-0.322824	0.114577	9.4121e-24	0.906991	7.39609e-09	0.392931	3.08843e-23	0.951562	1.53716e-08
815305	'AT2G07360'	mRNA				27.1	26.97	27.27	28.64	29.59	29.47	25.46	24.43	27.28	23.65	25.16	24.37	24.3933	25.7233	27.1133	29.2333	21.27	21	21.27	23.76	24.35	24.29	19.95	19.32	21.18	20.34	21.6	20.88	20.94	20.15	21.18	24.1333	-0.110549	0.616398	-0.18653	0.748199	0.051229	2.39454e-35	0.000160989	3.75749e-35	0.225905	9.55639e-35	0.000677903	1.39526e-34
815343	'AT2G07671'	mRNA	GO:0015986///ATP synthesis coupled proton transport	biological_process	metabolic process+++localization+++cellular process	91.75	92.44	98.25	64.8	58.48	58.6	102.67	89.48	98.58	48.33	39.33	44	43.8867	96.91	94.1467	60.6267	72.03	72.01	76.66	53.76	48.11	48.29	80.44	70.77	76.53	41.57	33.76	37.71	37.68	75.9133	73.5667	50.0533	0.00768912	1.35642	-0.390728	1.81038	0.923542	2.8094e-65	4.5187e-05	1.93069e-82	0.985746	1.56599e-64	0.0002094	1.15556e-81
815345	'AT2G07673'	mRNA	GO:0008150///biological_process	biological_process	biological_process	1.91	2.72	1.34	0.72	0.73	1.45	0	1.58	0.79	1.27	0.99	1.12	1.12667	0.79	1.99	0.966667	1.5	2.12	1.05	0.6	0.6	1.2	0	1.25	0.61	1.09	0.85	0.96	0.966667	0.62	1.55667	0.8	-1.37364	1.7559	0.289922	0.149019	0.0663392	0.00338397	0.657849	0.853423	0.271441	0.00530091	0.8123	0.888271
815346	'AT2G07674'	mRNA	GO:0008150///biological_process	biological_process	biological_process	3.82	4.14	4.1	1.77	2.23	2.2	3.82	4.8	3.48	1.8	1.38	0.77	1.31667	4.03333	4.02	2.06667	3	3.22	3.2	1.47	1.84	1.82	2.99	3.8	2.7	1.54	1.18	0.66	1.12667	3.16333	3.14	1.71	-0.0514594	1.73754	-0.624281	2.36598	0.867503	7.14044e-08	0.14355	2.78307e-10	0.963186	1.4825e-07	0.274193	6.094e-10
815348	'AT2G07675'	mRNA	GO:0006412///translation	biological_process	metabolic process+++cellular process	22.4	27.44	22.09	27.07	21.97	24.42	26.77	19.82	24.58	17.58	16.67	15.15	16.4667	23.7233	23.9767	24.4867	17.58	21.37	17.23	22.45	18.07	20.12	20.97	15.68	19.08	15.12	14.31	12.98	14.1367	18.5767	18.7267	20.2133	-0.0400595	0.676389	-0.495155	1.18711	0.897351	0.0163887	0.0852591	0.000131056	0.974143	0.0240466	0.180633	0.000218846
815354	'AT2G07678'	mRNA	GO:0008150///biological_process	biological_process	biological_process	2.21	2.45	1.94	2.2	3.08	1.83	2.58	2.01	2.27	1.54	2.05	1.79	1.79333	2.28667	2.2	2.37	1.73	1.91	1.52	1.82	2.54	1.51	2.02	1.59	1.76	1.32	1.76	1.54	1.54	1.79	1.72	1.95667	0.0204885	0.616487	-0.333812	1.02652	0.936823	0.0140379	0.179708	4.73487e-05	0.991985	0.0207316	0.327416	8.12328e-05
815364	'AT2G07687'	mRNA	GO:0019646///aerobic electron transport chain	biological_process	metabolic process+++cellular process	5.87	5.15	5.57	3.08	2.6	2.15	4.1	3.37	4.56	1.17	1.83	1.49	1.49667	4.01	5.53	2.61	4.61	4.01	4.35	2.56	2.14	1.77	3.21	2.67	3.54	1.01	1.58	1.28	1.29	3.14	4.32333	2.15667	-0.499329	1.8056	-0.726243	2.08826	0.0693948	4.68432e-11	0.0498129	1.15776e-09	0.27959	1.10312e-10	0.115042	2.47864e-09
815368	'AT2G07692'	mRNA	GO:0008150///biological_process	biological_process	biological_process	1.59	3.52	3.93	1.2	2.88	0.99	2.62	2.68	2.55	0.85	1.6	1.06	1.17	2.61667	3.01333	1.69	1.25	2.74	3.06	1	2.37	0.82	2.05	2.12	1.98	0.73	1.38	0.91	1.00667	2.05	2.35	1.39667	-0.235952	1.55557	-0.45235	1.82699	0.575756	0.000670364	0.393761	6.72149e-05	0.8882	0.00110988	0.577897	0.000114225
815371	'AT2G07695'	mRNA	GO:0042773///ATP synthesis coupled electron transport+++GO:1902600///proton transmembrane transport	biological_process	metabolic process+++cellular process+++localization	5.74	7.24	6.57	6.12	5.6	6.59	8.26	8.54	8.05	5.09	4.61	4.9	4.86667	8.28333	6.51667	6.10333	4.51	5.64	5.12	5.08	4.61	5.43	6.47	6.75	6.25	4.38	3.96	4.2	4.18	6.49	5.09	5.04	0.31195	0.817745	-0.253273	1.43857	0.0388512	6.32621e-08	0.0902103	6.26923e-23	0.183247	1.31693e-07	0.189115	1.89976e-22
815374	'AT2G07698'	mRNA	GO:0015986///ATP synthesis coupled proton transport	biological_process	metabolic process+++localization+++cellular process	39.68	39.19	37.9	31.18	35.42	31.96	40.39	40.68	40.41	23.75	24.19	24.64	24.1933	40.4933	38.9233	32.8533	31.15	30.52	29.58	25.87	29.14	26.34	31.64	32.17	31.38	20.43	20.76	21.12	20.77	31.73	30.4167	27.1167	0.0228723	0.969628	-0.366651	1.41492	0.700812	1.39974e-57	7.6853e-09	7.29833e-109	0.939707	7.23382e-57	5.5593e-08	5.22276e-108
815381	'AT2G07706'	mRNA	GO:0008150///biological_process	biological_process	biological_process	1.28	1.29	1.22	1.16	1.4	1.03	1.29	0.9	1.25	1.3	1.27	1.34	1.30333	1.14667	1.26333	1.19667	1	1.01	0.95	0.97	1.15	0.85	1.01	0.71	0.97	1.12	1.09	1.15	1.12	0.896667	0.986667	0.99	-0.173444	0.798943	0.195437	0.485955	0.575865	0.00453648	0.456114	0.0916869	0.8882	0.00703106	0.642888	0.119771
815382	'AT2G07707'	mRNA	GO:0006754///ATP biosynthetic process+++GO:0006811///ion transport	biological_process	metabolic process+++cellular process+++localization	23.45	26.37	22.15	14.97	13.98	13.21	24.44	26.12	27.94	10.39	11.21	9.54	10.38	26.1667	23.99	14.0533	18.41	20.54	17.28	12.42	11.5	10.89	19.15	20.65	21.69	8.94	9.62	8.18	8.91333	20.4967	18.7433	11.6033	0.0911852	1.48633	-0.360804	1.99409	0.68233	2.0515e-10	0.188763	4.29909e-16	0.939707	4.72027e-10	0.340158	1.12051e-15
815383	'AT2G07708'	mRNA	GO:0008150///biological_process	biological_process	biological_process	5.27	4.96	5.26	4.43	5.05	5.49	5.82	5.93	5.65	3.57	4.26	3.95	3.92667	5.8	5.16333	4.99	4.14	3.86	4.1	3.68	4.16	4.52	4.56	4.69	4.38	3.07	3.65	3.38	3.36667	4.54333	4.03333	4.12	0.17684	0.760961	-0.239908	1.23349	0.407221	0.000245569	0.248676	3.6997e-09	0.788872	0.000420161	0.418887	7.78077e-09
815389	'AT2G07715'	mRNA	GO:0032543///mitochondrial translation	biological_process	metabolic process+++cellular process	4.36	5.24	3.66	4.79	4.5	4.06	4.63	4.83	4.43	3.3	4.14	3.62	3.68667	4.63	4.42	4.45	3.42	4.08	2.86	3.97	3.71	3.35	3.63	3.82	3.44	2.84	3.56	3.11	3.17	3.63	3.45333	3.67667	0.0327653	0.71476	-0.196216	0.99941	0.857205	2.86709e-05	0.229145	5.98423e-09	0.9593	5.21163e-05	0.393447	1.24787e-08
815393	'AT2G07719'	mRNA	GO:0008150///biological_process	biological_process	biological_process	5.38	5.45	4.71	3.39	3.37	3.97	6.1	4.59	4.9	2.92	3.44	3.09	3.15	5.19667	5.18	3.57667	4.23	4.25	3.67	2.81	2.78	3.27	4.78	3.63	3.81	2.51	2.95	2.65	2.70333	4.07333	4.05	2.95333	-0.0285824	1.25853	-0.107364	1.39309	0.889219	3.1379e-10	0.617805	4.45226e-11	0.970957	7.17037e-10	0.778002	1.0042e-10
815395	'AT2G07722'	mRNA	GO:0008150///biological_process	biological_process	biological_process	10.81	10.5	9.1	5.28	4.53	3.25	18.61	14.73	11.15	2.34	2.01	3.53	2.62667	14.83	10.1367	4.35333	8.48	8.18	7.1	4.38	3.73	2.68	14.58	11.65	8.66	2.01	1.72	3.02	2.25	11.63	7.92	3.59667	0.522927	1.93104	-0.652022	3.16108	0.166863	1.58288e-05	0.284219	1.65925e-11	0.495339	2.9159e-05	0.46168	3.7991e-11
815400	'AT2G07727'	mRNA	GO:0006122///mitochondrial electron transport, ubiquinol to cytochrome c+++GO:0055114///oxidation-reduction process	biological_process	metabolic process+++cellular process	1.9	2.4	2.18	2.35	2.28	2.22	2.26	2.06	2.26	2.83	3.3	3.27	3.13333	2.19333	2.16	2.28333	1.49	1.87	1.7	1.95	1.88	1.83	1.77	1.63	1.75	2.43	2.83	2.8	2.68667	1.71667	1.68667	1.88667	-0.00978633	0.643802	0.530929	0.158881	0.961247	0.000472613	0.000731218	0.363741	0.999824	0.000791967	0.00274091	0.430129
815406	'AT2G07734'	mRNA				5.14	7.36	6.52	5.57	6.53	5.61	7.49	5.66	7.08	4.79	5.53	6.05	5.45667	6.74333	6.34	5.90333	4.04	5.73	5.09	4.62	5.37	4.62	5.87	4.48	5.5	4.12	4.75	5.18	4.68333	5.28333	4.95333	4.87	0.0551998	0.825927	-0.0389456	0.975925	0.78206	9.63064e-06	0.827051	2.05126e-07	0.939707	1.79609e-05	0.89809	3.99247e-07
815412	'AT2G07739'	mRNA	GO:0008150///biological_process	biological_process	biological_process	32.47	22.4	24.64	18.05	16.83	16.24	29.87	33.33	32.4	9.44	12.69	10.16	10.7633	31.8667	26.5033	17.04	25.49	17.45	19.23	14.98	13.85	13.38	23.41	26.36	25.16	8.12	10.89	8.7	9.23667	24.9767	20.7233	14.07	0.230483	1.36006	-0.588499	2.23497	0.0939638	1.93522e-21	0.000202472	1.29783e-55	0.343726	6.0483e-21	0.000838724	6.18889e-55
815413	'AT2G07741'	mRNA	GO:0015986///ATP synthesis coupled proton transport	biological_process	metabolic process+++localization+++cellular process	5.92	5.43	6.72	5.68	7.09	5.79	6.16	6.38	6.9	4.52	3.96	4.49	4.32333	6.48	6.02333	6.18667	4.65	4.23	5.24	4.72	5.84	4.77	4.83	5.04	5.36	3.89	3.4	3.85	3.71333	5.07667	4.70667	5.11	0.070381	0.684547	-0.442284	1.25296	0.745274	0.000862058	0.0329308	5.00815e-09	0.939707	0.00141372	0.0810328	1.04812e-08
815414	'ABCC13'	mRNA	GO:0055085///transmembrane transport	biological_process	localization	0.43	0.59	0.43	2.85	3.02	2.86	0.36	0.35	0.38	2.21	1.89	2.37	2.15667	0.363333	0.483333	2.91	0.34	0.46	0.34	2.37	2.49	2.36	0.28	0.28	0.29	1.9	1.63	2.03	1.85333	0.283333	0.38	2.40667	-0.499009	-1.88607	-0.391639	-1.93744	0.196798	2.05359e-16	0.00488	1.48812e-12	0.544188	5.68021e-16	0.0153024	3.51523e-12
815415	'MCM5'	mRNA	GO:0000727///double-strand break repair via break-induced replication+++GO:0006260///DNA replication+++GO:0006267///pre-replicative complex assembly involved in nuclear cell cycle DNA replication+++GO:0006268///DNA unwinding involved in DNA replication+++GO:0006270///DNA replication initiation+++GO:0007049///cell cycle+++GO:0032508///DNA duplex unwinding	biological_process	metabolic process+++response to stimulus+++cellular process+++cellular component organization or biogenesis	4.1	4.93	5.1	2.37	2.03	1.89	4.35	4.2	4.18	1.46	1.75	1.9	1.70333	4.24333	4.71	2.09667	3.22	3.84	3.98	1.96	1.67	1.56	3.41	3.33	3.25	1.26	1.5	1.62	1.46	3.33	3.68	1.73	-0.183287	1.91059	-0.229335	2.01214	0.246421	4.96989e-29	0.277538	1.23171e-28	0.614671	1.79521e-28	0.454088	4.14073e-28
815456	'AT2G09990'	mRNA	GO:0000462///maturation of SSU-rRNA from tricistronic rRNA transcript (SSU-rRNA, 5.8S rRNA, LSU-rRNA)+++GO:0006412///translation	biological_process	metabolic process+++cellular process+++cellular component organization or biogenesis	22.57	26.07	25.24	25.84	20.92	21.67	25.48	28.09	24.7	26.44	26.41	27.89	26.9133	26.09	24.6267	22.81	17.72	20.31	19.7	21.44	17.21	17.86	19.96	22.22	19.18	22.74	22.67	23.9	23.1033	20.4533	19.2433	18.8367	0.051237	0.831215	0.313124	0.624809	0.67684	5.74739e-12	0.00442039	2.94458e-08	0.939707	1.39675e-11	0.0139851	5.96539e-08
815503	'AT2G10440'	mRNA				1.7	1.9	1.64	0.27	0.44	0.28	2.05	2.37	2.05	0.13	0.4	0.4	0.31	2.15667	1.74667	0.33	1.33	1.48	1.28	0.23	0.37	0.23	1.61	1.88	1.59	0.12	0.34	0.34	0.266667	1.69333	1.36333	0.276667	0.272572	3.12375	-0.0151355	3.46667	0.260628	9.31874e-20	0.977644	2.83713e-24	0.633441	2.80431e-19	0.995053	8.81303e-24
815558	'AT2G10940'	mRNA				0	0.07	0	92.57	91.1	88.38	0	0.14	0.91	206.37	198.19	207.64	204.067	0.35	0.0233333	90.6833	0	0.05	0	76.8	74.95	72.82	0	0.11	0.71	177.5	170.14	177.94	175.193	0.273333	0.0166667	74.8567	3.78861	-11.1449	1.24161	-8.53835	0.128974	3.45249e-21	6.16805e-198	1.96066e-13	0.422978	1.0746e-20	1.36738e-195	4.74352e-13
815559	'AT2G10950'	mRNA	GO:0008150///biological_process	biological_process	biological_process	30.29	29.06	27.48	29.54	28.67	28.25	27.47	25.07	23.66	26.18	28.99	27.52	27.5633	25.4	28.9433	28.82	23.78	22.64	21.44	24.5	23.59	23.28	21.52	19.83	18.37	22.52	24.89	23.58	23.6633	19.9067	22.62	23.79	-0.221131	0.729677	0.00929353	0.554932	0.0244241	6.15401e-18	0.908732	7.74856e-09	0.130682	1.7695e-17	0.952842	1.60904e-08
815566	'MAK10'	mRNA	GO:0008150///biological_process+++GO:0017196///N-terminal peptidyl-methionine acetylation	biological_process	biological_process+++metabolic process+++cellular process	9.44	10.14	9.86	12.61	13.44	11.72	9.1	9.68	10.84	9.43	11.25	10.4	10.36	9.87333	9.81333	12.59	7.41	7.9	7.69	10.46	11.06	9.65	7.13	7.65	8.42	8.11	9.66	8.91	8.89333	7.73333	7.66667	10.39	-0.028482	0.371987	-0.201835	0.601196	0.795815	0.000128231	0.0310228	3.09316e-08	0.939707	0.000223474	0.0770723	6.2606e-08
815597	'AT2G11270'	mRNA				10.43	10.68	10.32	0.87	0.44	1.31	7.39	6.69	8.37	0	1.72	0.42	0.713333	7.48333	10.4767	0.873333	8.19	8.32	8.05	0.72	0.36	1.08	5.79	5.29	6.5	0	1.48	0.36	0.613333	5.86	8.18667	0.72	-0.51686	4.29345	-0.236328	4.0687	0.247595	1.87886e-09	0.861503	6.563e-07	0.616589	4.17773e-09	0.922043	1.2491e-06
815625	'CRCK3'	mRNA	GO:0006468///protein phosphorylation+++GO:0016310///phosphorylation+++GO:0046777///protein autophosphorylation	biological_process	metabolic process+++cellular process	57.41	58.18	59.13	39.97	42.2	37.99	66.78	68.25	63.12	32.94	36.16	33.54	34.2133	66.05	58.24	40.0533	45.07	45.31	46.14	33.16	34.72	31.31	52.32	53.97	49	28.33	31.04	28.74	29.37	51.7633	45.5067	33.0633	0.148029	1.26461	-0.152775	1.62104	0.00776112	7.49718e-119	0.0126621	4.56459e-143	0.0527217	6.01143e-118	0.0354321	3.9596e-142
815664	'AT2G11890'	mRNA	GO:0048364///root development	biological_process	developmental process+++multicellular organismal process	54.92	56.29	60.98	39.93	49.83	48.56	59.86	56.33	58.95	43.24	45.86	48.29	45.7967	58.38	57.3967	46.1067	43.12	43.84	47.58	33.13	41	40.01	46.9	44.55	45.76	37.19	39.37	41.39	39.3167	45.7367	44.8467	38.0467	-0.0138267	1.04231	0.0599426	1.02433	0.86247	3.30945e-34	0.482875	7.17523e-37	0.961331	1.29743e-33	0.669171	2.72863e-36
815665	'AT2G11910'	mRNA	GO:0008150///biological_process	biological_process	biological_process	3.98	6.11	5.72	53.34	50.6	52.83	6.89	6.22	9.45	66.81	74.51	73.8	71.7067	7.52	5.27	52.2567	3.13	4.76	4.47	44.25	41.63	43.53	5.4	4.92	7.34	57.46	63.97	63.24	61.5567	5.88667	4.12	43.1367	0.473464	-2.59546	0.52813	-2.59341	0.0482567	4.92131e-70	9.02445e-15	3.13061e-87	0.215995	2.85779e-69	1.00182e-13	1.94108e-86
815687	'AT2G12170'	mRNA	GO:0008150///biological_process	biological_process	biological_process	0	0	0	1.14	0.29	1.29	0	0	0	1.8	0.84	0.41	1.01667	0	0	0.906667	0	0	0	0.95	0.24	1.06	0	0	0	1.55	0.72	0.35	0.873333	0	0	0.75		-3.98227	0.240803	-4.17808		0.0108722	0.743424	0.00637589		0.0162553	0.873818	0.00942193
815712	'AT2G12400'	mRNA	GO:0008150///biological_process	biological_process	biological_process	0.09	0.04	0.26	2.31	1.61	2.03	0.13	0.04	0.13	2.13	2.46	1.92	2.17	0.1	0.13	1.98333	0.07	0.03	0.2	1.91	1.32	1.67	0.1	0.03	0.1	1.83	2.11	1.65	1.86333	0.0766667	0.1	1.63333	-0.374494	-3.21418	0.205804	-3.73695	0.735885	2.03161e-08	0.367154	1.54458e-09	0.939707	4.31971e-08	0.550744	3.28974e-09
815815	'AT2G13290'	mRNA	GO:0006044///N-acetylglucosamine metabolic process+++GO:0006487///protein N-linked glycosylation	biological_process	metabolic process+++cellular process	6.57	8.43	6.52	15.6	14.26	15.64	8.12	7.36	7.18	18.39	16.68	17.79	17.62	7.55333	7.17333	15.1667	5.16	6.56	5.09	12.95	11.73	12.89	6.36	5.82	5.57	15.82	14.32	15.24	15.1267	5.91667	5.60333	12.5233	0.0426993	-0.356851	0.296235	-0.554645	0.777091	0.00339904	0.000561072	1.15285e-06	0.939707	0.00532375	0.00214639	2.16631e-06
815822	'AGT'	mRNA	GO:0009853///photorespiration+++GO:0019265///glycine biosynthetic process, by transamination of glyoxylate	biological_process	metabolic process+++cellular process+++biological regulation	220.48	226.16	216.74	2881.21	2809.76	2823.33	188.43	191.37	212.68	3385.64	3404.86	3392.94	3394.48	197.493	221.127	2838.1	173.09	176.16	169.12	2390.29	2311.71	2326.51	147.63	151.34	165.11	2912.12	2922.96	2907.67	2914.25	154.693	172.79	2342.84	-0.205319	-2.94906	0.331392	-3.42992	3.10276e-06	0	9.38083e-47	0	5.00706e-05	0	3.18701e-45	0
815823	'CHR5'	mRNA	GO:0006325///chromatin organization	biological_process	cellular process+++cellular component organization or biogenesis	14.15	15.29	13.81	18.87	19.41	18.71	14.24	13.83	15.41	12.04	12.26	12.48	12.26	14.4933	14.4167	18.9967	11.11	11.91	10.78	15.65	15.97	15.42	11.16	10.93	11.97	10.35	10.53	10.7	10.5267	11.3533	11.2667	15.68	-0.0263717	0.319397	-0.570689	0.919587	0.681251	5.39515e-09	7.05011e-29	1.3484e-46	0.939707	1.17758e-08	1.44202e-27	5.77072e-46
815830	'AT2G13440'	mRNA	GO:0002098///tRNA wobble uridine modification+++GO:0030488///tRNA methylation+++GO:0070899///mitochondrial tRNA wobble uridine modification	biological_process	metabolic process+++cellular process	0.7	0.78	1.08	7.45	7.86	7.81	0.91	1.06	1.28	7.99	7.31	8.01	7.77	1.08333	0.853333	7.70667	0.55	0.61	0.84	6.18	6.46	6.44	0.72	0.84	1	6.87	6.27	6.87	6.67	0.853333	0.666667	6.36	0.312669	-2.44859	0.0861685	-2.16631	0.353451	4.89334e-31	0.40154	8.23679e-28	0.737243	1.82489e-30	0.58634	2.7342e-27
815840	'ABH1'	mRNA	GO:0000184///nuclear-transcribed mRNA catabolic process, nonsense-mediated decay+++GO:0000394///RNA splicing, via endonucleolytic cleavage and ligation+++GO:0000398///mRNA splicing, via spliceosome+++GO:0006370///7-methylguanosine mRNA capping+++GO:0006397///mRNA processing+++GO:0008380///RNA splicing+++GO:0009737///response to abscisic acid+++GO:0016070///RNA metabolic process+++GO:0031047///gen…	biological_process	metabolic process+++regulation of biological process+++negative regulation of biological process+++cellular process+++biological regulation+++response to stimulus+++developmental process+++reproduction+++reproductive process+++multicellular organismal process+++localization	1.64	1.81	1.26	7.94	9.02	8.44	4.15	3.71	4.38	11.48	12.13	11.57	11.7267	4.08	1.57	8.46667	1.29	1.41	0.98	6.59	7.42	6.96	3.25	2.93	3.4	9.87	10.41	9.92	10.0667	3.19333	1.22667	6.99	1.34165	-1.70502	0.544297	-0.851547	1.80274e-11	8.33641e-25	6.92553e-10	8.57467e-13	5.78298e-10	2.79817e-24	5.4245e-09	2.04005e-12
815845	'SLO2'	mRNA	GO:0009451///RNA modification+++GO:0010182///sugar mediated signaling pathway+++GO:0080156///mitochondrial mRNA modification	biological_process	metabolic process+++cellular process+++regulation of biological process+++response to stimulus+++signaling+++biological regulation	0.04	0.04	0.08	0.7	0.61	0.8	0.38	0.09	0.17	0.53	0.56	0.46	0.516667	0.213333	0.0533333	0.703333	0.03	0.03	0.07	0.58	0.5	0.66	0.3	0.07	0.13	0.46	0.48	0.4	0.446667	0.166667	0.0433333	0.58	1.89306	-2.92084	-0.373491	-0.597266	0.0908167	0.000759617	0.351427	0.337054	0.3357	0.00125189	0.534273	0.400669
815846	'ABCG5'	mRNA	GO:0055085///transmembrane transport	biological_process	localization	0.32	0.28	0.41	3.3	2.93	3.23	0.24	0.41	0.33	4.07	4.63	4.27	4.32333	0.326667	0.336667	3.15333	0.25	0.22	0.32	2.74	2.41	2.66	0.19	0.33	0.26	3.5	3.98	3.66	3.71333	0.26	0.263333	2.60333	-0.066412	-2.49934	0.528183	-3.03944	0.913708	5.93425e-12	0.00105806	9.27913e-18	0.981426	1.44168e-11	0.00385097	2.52013e-17
815850	'GONST1'	mRNA	GO:0006952///defense response+++GO:0008643///carbohydrate transport+++GO:0015783///GDP-fucose transmembrane transport+++GO:1990570///GDP-mannose transmembrane transport	biological_process	response to stimulus+++localization	58.21	59.06	61.36	20.3	21.23	21.08	63.89	63.52	58.72	14.51	15.42	15.47	15.1333	62.0433	59.5433	20.87	45.7	46	47.88	16.84	17.47	17.37	50.06	50.23	45.59	12.48	13.24	13.26	12.9933	48.6267	46.5267	17.2267	0.0467238	2.25605	-0.390134	2.74858	0.482767	1.74644e-208	0.000103941	4.88e-228	0.848848	2.08794e-207	0.000452707	5.95713e-227
815853	'AT2G13690'	mRNA	GO:0016567///protein ubiquitination	biological_process	metabolic process+++cellular process	0.38	0.19	0.14	1.49	1.57	1.97	0.39	0.29	0.4	2.3	1.97	2.28	2.18333	0.36	0.236667	1.67667	0.3	0.15	0.11	1.23	1.3	1.62	0.3	0.23	0.31	1.98	1.69	1.96	1.87667	0.28	0.186667	1.38333	0.542764	-2.07882	0.457368	-1.93684	0.450407	3.0276e-05	0.0609019	3.14902e-06	0.822672	5.49386e-05	0.136417	5.77949e-06
815862	'SERK4'	mRNA	GO:0006468///protein phosphorylation+++GO:0007178///transmembrane receptor protein serine/threonine kinase signaling pathway+++GO:0008219///cell death+++GO:0009742///brassinosteroid mediated signaling pathway+++GO:0010150///leaf senescence+++GO:0010200///response to chitin+++GO:0016310///phosphorylation+++GO:0018108///peptidyl-tyrosine phosphorylation+++GO:0060548///negative regulation of cell de…	biological_process	metabolic process+++cellular process+++regulation of biological process+++response to stimulus+++signaling+++biological regulation+++developmental process+++multicellular organismal process+++negative regulation of biological process	64.18	63.82	62.75	71.7	72.69	71.22	89.47	89.53	92.93	55.62	54.45	57.27	55.78	90.6433	63.5833	71.87	50.39	49.71	48.96	59.48	59.81	58.68	70.1	70.81	72.15	47.84	46.75	49.08	47.89	71.02	49.6867	59.3233	0.476919	0.548079	-0.291247	1.37203	2.80236e-26	7.01238e-37	8.08797e-12	2.01e-176	2.71752e-24	2.8599e-36	7.34106e-11	1.99742e-175
815864	'ALD1'	mRNA	GO:0006952///defense response+++GO:0009058///biosynthetic process+++GO:0009627///systemic acquired resistance+++GO:0009862///systemic acquired resistance, salicylic acid mediated signaling pathway+++GO:0010150///leaf senescence+++GO:0042742///defense response to bacterium+++GO:0062034///L-pipecolic acid biosynthetic process	biological_process	response to stimulus+++metabolic process+++immune system process+++multi-organism process+++regulation of biological process+++signaling+++cellular process+++biological regulation+++developmental process+++multicellular organismal process	47.81	49.49	48.15	6.71	6.53	8.49	50.87	52.43	51.67	3.6	4.14	3.62	3.78667	51.6567	48.4833	7.24333	37.54	38.55	37.57	5.56	5.37	7	39.86	41.46	40.12	3.1	3.56	3.1	3.25333	40.48	37.8867	5.97667	0.0573663	3.46709	-0.859408	4.43968	0.390192	2.65161e-282	1.02954e-06	0	0.771191	4.0752e-281	5.94146e-06	0
815867	'AT2G13840'	mRNA				1.41	1.63	1.36	11.27	12.18	11.7	1.82	1.58	2.2	8.25	10.11	9.84	9.4	1.86667	1.46667	11.7167	1.11	1.27	1.06	9.35	10.02	9.64	1.42	1.25	1.71	7.1	8.68	8.43	8.07	1.46	1.14667	9.67	0.31168	-2.27271	-0.242919	-1.6616	0.372112	9.16874e-24	0.0512689	1.79174e-13	0.753635	3.00947e-23	0.118021	4.33771e-13
815889	'AT2G14045'	mRNA	GO:0006355///regulation of transcription, DNA-templated	biological_process	metabolic process+++regulation of biological process+++cellular process+++biological regulation	20.91	14.9	17.81	41.4	39.21	38.55	14	19.11	20.63	50.49	48.27	53.38	50.7133	17.9133	17.8733	39.72	16.41	11.61	13.9	34.35	32.26	31.77	10.97	15.11	16.01	43.43	41.44	45.74	43.5367	14.03	13.9733	32.7933	-0.00881716	-0.483635	0.390754	-0.827295	0.955404	3.85572e-05	4.38607e-06	1.65559e-11	0.999824	6.94378e-05	2.33984e-05	3.79152e-11
815892	'AT2G14070'	mRNA	GO:0008150///biological_process	biological_process	biological_process	0	0	0.17	0.52	1.05	1.3	0	0	0.18	1.51	0.38	0.88	0.923333	0.06	0.0566667	0.956667	0	0	0.13	0.43	0.86	1.07	0	0	0.14	1.3	0.33	0.75	0.793333	0.0466667	0.0433333	0.786667	-0.00922279	-3.23233	0.0275616	-3.2136	0.997558	0.0273465	0.967961	0.0310622	0.999824	0.0390802	0.99363	0.0429368
815893	'AT2G14080'	mRNA	GO:0007165///signal transduction	biological_process	regulation of biological process+++response to stimulus+++signaling+++cellular process+++biological regulation	13.86	15.03	14.28	38.19	40.07	40.21	9.58	8.98	9.63	31.03	32.15	31.2	31.46	9.39667	14.39	39.49	10.88	11.71	11.14	31.68	32.96	33.14	7.51	7.1	7.48	26.69	27.6	26.74	27.01	7.36333	11.2433	32.5933	-0.64447	-0.734017	-0.251012	-1.07167	9.16578e-16	1.84666e-38	1.66376e-08	3.90397e-53	4.41377e-14	7.67266e-38	1.16548e-07	1.80968e-52
815895	'AT2G14095'	mRNA	GO:0008150///biological_process	biological_process	biological_process	1.23	1.3	0.74	0.1	0.1	0.17	0.13	0.23	0	0	0	0	0	0.12	1.09	0.123333	0.97	1.01	0.58	0.08	0.08	0.14	0.1	0.18	0	0	0	0	0	0.0933333	0.853333	0.1	-3.22967	3.93062	-2.83099	3.59146	0.00230754	1.82569e-05	0.195318	0.112499	0.0192372	3.35138e-05	0.349074	0.145226
815897	'AT2G14110'	mRNA	GO:0008150///biological_process	biological_process	biological_process	15.61	16.76	17.77	9.58	8.62	9	12.55	14.48	14.64	8.42	8.31	9.42	8.71667	13.89	16.7133	9.06667	12.25	13.06	13.86	7.94	7.09	7.42	9.83	11.45	11.36	7.24	7.14	8.07	7.48333	10.88	13.0567	7.48333	-0.301765	1.59379	0.0163393	1.33146	0.0657881	9.69638e-23	0.928723	4.0784e-14	0.269998	3.11242e-22	0.967029	1.00535e-13
815898	'DRP3B'	mRNA	GO:0000266///mitochondrial fission+++GO:0007031///peroxisome organization+++GO:0007049///cell cycle+++GO:0009791///post-embryonic development+++GO:0016559///peroxisome fission+++GO:0048285///organelle fission+++GO:0051301///cell division	biological_process	cellular process+++cellular component organization or biogenesis+++developmental process+++multicellular organismal process	29.72	29.82	28.98	25.47	25.46	25.42	31.6	33.89	33.3	20.37	21.72	21.42	21.17	32.93	29.5067	25.45	23.33	23.23	22.61	21.13	20.95	20.95	24.76	26.8	25.85	17.52	18.64	18.36	18.1733	25.8033	23.0567	21.01	0.121619	0.937992	-0.192249	1.30765	0.0496413	1.68768e-58	0.00144024	3.04534e-87	0.221023	8.80191e-58	0.00510001	1.88982e-86
815903	'ALDH6B2'	mRNA	GO:0006210///thymine catabolic process+++GO:0006573///valine metabolic process+++GO:0006574///valine catabolic process+++GO:0006979///response to oxidative stress+++GO:0055114///oxidation-reduction process	biological_process	metabolic process+++cellular process+++response to stimulus	80.78	78.74	82.23	209.31	205.76	215.99	81.24	79.1	82.37	219.57	222.87	215.17	219.203	80.9033	80.5833	210.353	63.42	61.33	64.16	173.65	169.29	177.98	63.65	62.56	63.95	188.86	191.33	184.39	188.193	63.3867	62.97	173.64	-0.0285505	-0.658646	0.121803	-0.75327	0.55418	6.71004e-62	0.000295702	6.15671e-59	0.878906	3.63508e-61	0.00118947	3.02819e-58
815913	'PIP'	mRNA	GO:0006508///proteolysis	biological_process	metabolic process	34.1	33.24	33.71	88.7	88.42	85.96	34.64	32.08	35.25	93.85	96.24	91.74	93.9433	33.99	33.6833	87.6933	26.77	25.9	26.3	73.59	72.75	70.84	27.14	25.37	27.36	80.72	82.61	78.62	80.65	26.6233	26.3233	72.3933	-0.027306	-0.64434	0.171837	-0.787739	0.735435	3.15559e-25	0.000248101	2.74399e-31	0.939707	1.0662e-24	0.00101003	9.62329e-31
815916	'AT2G14290'	mRNA	GO:0008150///biological_process	biological_process	biological_process	25.56	24.4	26.81	1.35	0.83	1.42	44.46	40.1	39.56	0.8	0.46	0.45	0.57	41.3733	25.59	1.2	20.07	19.01	20.92	1.12	0.68	1.17	34.83	31.71	30.71	0.69	0.39	0.39	0.49	32.4167	20	0.99	0.65931	5.13971	-0.996288	6.85159	1.20845e-12	7.76576e-132	0.03771	6.76054e-134	4.27918e-11	6.64919e-131	0.0909775	5.59641e-133
815934	'AT2G14460'	mRNA	GO:0008150///biological_process	biological_process	biological_process	21.82	22.23	26.17	23.9	23.21	21.41	21.37	30.5	31.72	27.57	29.57	20.11	25.75	27.8633	23.4067	22.84	17.13	17.32	20.42	19.83	19.1	17.64	16.74	24.12	24.63	23.72	25.39	17.24	22.1167	21.83	18.29	18.8567	0.212839	0.753358	0.24911	0.772619	0.322188	0.000154792	0.192564	0.000173103	0.710447	0.000268441	0.345476	0.000286916
815940	'TBL13'	mRNA				2.54	2.32	2.63	11.05	11.92	10.89	2.57	2.67	2.63	10.2	8.96	9.39	9.51667	2.62333	2.49667	11.2867	1.99	1.81	2.05	9.17	9.81	8.98	2.01	2.11	2.04	8.78	7.69	8.05	8.17333	2.05333	1.95	9.32	0.0382977	-1.45336	-0.171489	-1.18806	0.888622	1.60536e-14	0.156071	1.40405e-09	0.970876	4.22238e-14	0.293086	2.99596e-09
815943	'LURP1'	mRNA	GO:0009751///response to salicylic acid+++GO:0050832///defense response to fungus	biological_process	response to stimulus+++multi-organism process	83.13	85.83	76.47	420.56	439.81	467.71	73.94	68.98	67.25	357.66	345.09	355.92	352.89	70.0567	81.81	442.693	65.27	66.86	59.66	348.9	361.85	385.4	57.93	54.55	52.21	307.64	296.25	305.02	302.97	54.8967	63.93	365.383	-0.318209	-1.75299	-0.265315	-1.75012	4.08327e-06	0	3.75647e-15	5.45338e-217	6.44181e-05	0	4.25184e-14	6.3935e-216
815949	'PR1'	mRNA	GO:0006952///defense response+++GO:0008150///biological_process+++GO:0009414///response to water deprivation+++GO:0009627///systemic acquired resistance+++GO:0010266///response to vitamin B1	biological_process	response to stimulus+++biological_process+++immune system process+++multi-organism process	1024.67	1036.44	971.22	605.13	618.06	629	704.8	686.78	610.62	179.18	170.57	164.73	171.493	667.4	1010.78	617.397	804.43	807.31	757.8	502.03	508.5	518.32	552.21	543.13	474.06	154.12	146.43	141.17	147.24	523.133	789.847	509.617	-0.631887	1.43358	-1.77273	2.62987	1.33968e-15	0	0	0	6.36421e-14	0	0	0
815950	'XTH10'	mRNA	GO:0005975///carbohydrate metabolic process+++GO:0006073///cellular glucan metabolic process+++GO:0008152///metabolic process+++GO:0010411///xyloglucan metabolic process+++GO:0042546///cell wall biogenesis+++GO:0071555///cell wall organization	biological_process	metabolic process+++cellular process+++cellular component organization or biogenesis	282.54	279.24	278.96	13.67	17.61	17.95	157.47	171.13	162.65	2.34	1.61	2.36	2.10333	163.75	280.247	16.41	221.82	217.51	217.66	11.34	14.49	14.79	123.38	135.33	126.28	2.02	1.38	2.03	1.81	128.33	218.997	13.54	-0.80755	4.8127	-2.89286	6.95376	1.28164e-73	0	2.83321e-49	0	6.60827e-71	0	1.01436e-47	0
815960	'VSR4'	mRNA	GO:0006511///ubiquitin-dependent protein catabolic process+++GO:0006623///protein targeting to vacuole+++GO:0006896///Golgi to vacuole transport+++GO:0015031///protein transport+++GO:0016567///protein ubiquitination	biological_process	metabolic process+++cellular process+++localization	57.85	55.89	55.43	74.19	75.51	70.3	52.85	52.44	55.3	69.93	70.57	72.75	71.0833	53.53	56.39	73.3333	45.41	43.53	43.25	61.55	62.12	57.93	41.4	41.47	42.93	60.15	60.58	62.34	61.0233	41.9333	44.0633	60.5333	-0.110339	0.345941	0.0295945	0.261798	0.0305948	8.51819e-14	0.484612	2.98146e-07	0.15462	2.19239e-13	0.670815	5.76762e-07
815962	'VSR3'	mRNA	GO:0006511///ubiquitin-dependent protein catabolic process+++GO:0006623///protein targeting to vacuole+++GO:0006896///Golgi to vacuole transport+++GO:0015031///protein transport+++GO:0016567///protein ubiquitination	biological_process	metabolic process+++cellular process+++localization	5.22	5.5	5.28	18.76	17.46	18.28	4.97	5.37	6.63	20.11	19.83	19.85	19.93	5.65667	5.33333	18.1667	4.09	4.28	4.12	15.56	14.37	15.06	3.89	4.24	5.15	17.3	17.03	17.01	17.1133	4.42667	4.16333	14.9967	0.049431	-1.05073	0.207408	-1.1528	0.74322	1.32114e-22	0.00327484	1.5202e-25	0.939707	4.23019e-22	0.0106906	4.82483e-25
815963	'APK'	mRNA	GO:0000103///sulfate assimilation+++GO:0010439///regulation of glucosinolate biosynthetic process+++GO:0016310///phosphorylation+++GO:0019344///cysteine biosynthetic process+++GO:0048232///male gamete generation+++GO:0070814///hydrogen sulfide biosynthetic process	biological_process	metabolic process+++cellular process+++regulation of biological process+++biological regulation+++reproduction+++reproductive process+++multicellular organismal process+++multi-organism process	191.49	186.46	186.76	54.85	56.89	57.69	217.72	206.88	194.98	53.16	48.3	53.51	51.6567	206.527	188.237	56.4767	150.34	145.24	145.72	45.5	46.81	47.54	170.58	163.61	151.37	45.72	41.46	45.86	44.3467	161.853	147.1	46.6167	0.100267	2.46107	-0.0540215	2.671	0.0335361	0	0.353632	0	0.165296	0	0.536659	0
815968	'AT2G14800'	mRNA	GO:0008150///biological_process	biological_process	biological_process	0	0	0.24	1.38	1.3	0.93	0.49	0.5	0.25	1.53	0.9	0.98	1.13667	0.413333	0.08	1.20333	0	0	0.19	1.15	1.07	0.76	0.38	0.4	0.2	1.31	0.77	0.84	0.973333	0.326667	0.0633333	0.993333	2.31434	-3.16124	-0.00994583	-0.783495	0.117366	0.00892161	0.984051	0.28045	0.398391	0.0134581	0.995053	0.33858
815971	'AT2G14825'	mRNA				5.95	7.6	6.32	21.12	15.91	16.45	5.3	5.62	8.99	18.42	20.5	15.46	18.1267	6.63667	6.62333	17.8267	4.67	5.92	4.93	17.52	13.09	13.55	4.15	4.44	6.98	15.85	17.6	13.25	15.5667	5.19	5.17333	14.72	-0.0354063	-0.708026	0.0988159	-0.78629	0.905133	0.00145696	0.545698	0.000679466	0.977819	0.00234616	0.717152	0.00108185
815972	'AT2G14835'	mRNA	GO:0009737///response to abscisic acid	biological_process	response to stimulus	42.99	38.51	37.79	30.61	30.28	27.57	44.32	41.46	42.03	28.32	26.52	27.19	27.3433	42.6033	39.7633	29.4867	33.75	30	29.49	25.39	24.91	22.72	34.73	32.79	32.63	24.36	22.76	23.3	23.4733	33.3833	31.08	24.34	0.0667113	1.15659	-0.0320668	1.31108	0.371462	2.72481e-54	0.665885	2.03143e-69	0.752897	1.35605e-53	0.818885	1.10017e-68
815974	'AT2G14850'	mRNA	GO:0006357///regulation of transcription by RNA polymerase II+++GO:0043966///histone H3 acetylation	biological_process	metabolic process+++regulation of biological process+++cellular process+++biological regulation+++cellular component organization or biogenesis	11.81	10.94	12.64	11.03	13.17	9.52	12.8	13.83	13.5	11.2	11.68	11.48	11.4533	13.3767	11.7967	11.24	9.27	8.52	9.86	9.15	10.84	7.84	10.03	10.94	10.48	9.63	10.02	9.83	9.82667	10.4833	9.21667	9.27667	0.146915	0.794082	0.101977	0.894642	0.280895	1.57582e-08	0.43993	2.03046e-12	0.660522	3.36524e-08	0.627446	4.77018e-12
815977	'AT2G14880'	mRNA	GO:0008150///biological_process	biological_process	biological_process	1.19	1.45	2.88	19.75	17.33	18.84	3.36	2.57	4.32	31.95	28.48	34.74	31.7233	3.41667	1.84	18.64	0.93	1.13	2.24	16.39	14.26	15.53	2.63	2.03	3.35	27.48	24.45	29.77	27.2333	2.67	1.43333	15.3933	0.857856	-2.62176	0.84356	-2.55064	0.0374649	4.56675e-22	1.87637e-13	4.53302e-35	0.178864	1.44601e-21	1.91806e-12	1.68152e-34
815978	'AGP9'	mRNA				0.59	0.34	0.68	5.03	6.73	6.73	0.51	0.52	0.7	18.24	17.14	18.73	18.0367	0.576667	0.536667	6.16333	0.46	0.27	0.53	4.17	5.54	5.55	0.4	0.41	0.54	15.69	14.72	16.05	15.4867	0.45	0.42	5.08667	0.0647775	-2.80873	1.62159	-4.30953	0.924963	6.25911e-12	1.65282e-30	3.54939e-34	0.986515	1.51943e-11	3.6202e-29	1.29754e-33
815979	'AT2G14900'	mRNA	GO:0009740///gibberellic acid mediated signaling pathway	biological_process	regulation of biological process+++response to stimulus+++signaling+++cellular process+++biological regulation	0	0	0.19	5.04	4.11	5.07	0	0	0	40.87	37.1	38.36	38.7767	0	0.0633333	4.74	0	0	0.14	4.18	3.38	4.18	0	0	0	35.16	31.85	32.88	33.2967	0	0.0466667	3.91333	-0.971009	-5.43055	3.1068	-9.45268	0.811908	1.36463e-05	3.70906e-62	1.72988e-15	0.939707	2.5229e-05	1.7283e-60	4.42559e-15
815980	'AT2G14910'	mRNA				76.28	72.39	78.35	272.26	281.33	273.11	74.17	70.48	72.3	346.58	341.98	344.69	344.417	72.3167	75.6733	275.567	59.89	56.38	61.13	225.87	231.46	225.05	58.11	55.74	56.13	298.1	293.58	295.39	295.69	56.66	59.1333	227.46	-0.0994337	-1.13998	0.396455	-1.58017	0.0649037	2.92874e-177	4.65846e-43	9.22472e-268	0.267563	3.06729e-176	1.42992e-41	1.29158e-266
815985	'GH3.1'	mRNA	GO:0009733///response to auxin	biological_process	response to stimulus	0.12	0.21	0.46	0	0	0	0.34	0.51	0.91	0	0	0	0	0.586667	0.263333	0	0.1	0.16	0.36	0	0	0	0.26	0.41	0.7	0	0	0	0	0.456667	0.206667	0	1.09973	6.2302		7.35885	0.0752125	8.21924e-06		1.10078e-08	0.295692	1.53954e-05		2.27163e-08
815991	'AT2G15020'	mRNA	GO:0008150///biological_process	biological_process	biological_process	0.27	0.55	0.41	2.95	3.15	3.21	0.59	0.6	0.89	39.52	38.92	41.09	39.8433	0.693333	0.41	3.10333	0.21	0.43	0.32	2.45	2.59	2.65	0.46	0.48	0.69	33.99	33.41	35.22	34.2067	0.543333	0.32	2.56333	0.726427	-2.19801	3.75765	-5.17255	0.163954	1.37159e-09	1.52686e-267	5.01551e-113	0.489545	3.06531e-09	6.57057e-265	3.67804e-112
815994	'LTP'	mRNA	GO:0006869///lipid transport	biological_process	localization	0.1	0.04	0.09	9.52	9.65	9.81	0.2	0.24	0.24	14.02	13.98	12.15	13.3833	0.226667	0.0766667	9.66	0.08	0.03	0.07	7.89	7.94	8.08	0.15	0.19	0.18	12.06	12	10.41	11.49	0.173333	0.06	7.97	1.57641	-6.36832	0.506797	-5.24381	0.0925331	4.25133e-26	2.78887e-08	5.30602e-48	0.340259	1.46138e-25	1.91393e-07	2.30914e-47
815997	'RLP19'	mRNA	GO:0007165///signal transduction	biological_process	regulation of biological process+++response to stimulus+++signaling+++cellular process+++biological regulation	17.71	17.36	15.69	66.85	66.98	68.91	17.44	18.42	19.06	56.47	56.5	57.06	56.6767	18.3067	16.92	67.58	13.9	13.53	12.24	55.46	55.11	56.78	13.66	14.56	14.8	48.58	48.51	48.9	48.6633	14.34	13.2233	55.7833	0.0734446	-1.23626	-0.167422	-0.939577	0.324487	1.04342e-115	6.04204e-06	7.64917e-59	0.712985	8.20756e-115	3.16177e-05	3.75635e-58
815998	'KCS8'	mRNA	GO:0000038///very long-chain fatty acid metabolic process+++GO:0006633///fatty acid biosynthetic process+++GO:0030497///fatty acid elongation	biological_process	metabolic process+++cellular process	0	0	0	7.77	7.33	7.16	0	0	0.1	5.58	5.07	5.63	5.42667	0.0333333	0	7.42	0	0	0	6.45	6.03	5.9	0	0	0.08	4.8	4.35	4.83	4.66	0.0266667	0	6.12667	1.84105	-8.95805	-0.37706	-6.67691	0.564325	5.30543e-14	0.00540047	1.37361e-10	0.881395	1.37484e-13	0.0167592	3.04456e-10
816011	'AT2G15220'	mRNA				171.15	183.56	179.65	3.88	3.04	3.76	158.43	154.75	147.59	1.86	1.28	2.2	1.78	153.59	178.12	3.56	134.37	142.98	140.17	3.22	2.5	3.1	124.13	122.38	114.58	1.6	1.1	1.88	1.52667	120.363	139.173	2.94	-0.247317	6.36798	-0.924729	7.10062	2.53155e-06	0	0.00261152	0	4.1167e-05	0	0.00870654	0
816012	'LIP1'	mRNA	GO:0016042///lipid catabolic process	biological_process	metabolic process	15.85	17.71	16.19	22.55	21.99	21.13	12.59	11.36	13.23	16.64	16.99	16.72	16.7833	12.3933	16.5833	21.89	12.45	13.79	12.64	18.71	18.09	17.42	9.86	8.98	10.27	14.31	14.59	14.33	14.41	9.70333	12.96	18.0733	-0.455339	0.323265	-0.308926	0.232637	0.000130672	0.000801528	0.000463223	0.0393505	0.00156508	0.00131849	0.00179999	0.0537762
816013	'AT2G15240'	mRNA	GO:0006810///transport	biological_process	localization	37.05	38.73	38.35	46.24	43.22	48.05	40.35	39.66	36.06	40.61	40.07	38.69	39.79	38.69	38.0433	45.8367	29.09	30.17	29.92	38.36	35.56	39.59	31.61	31.36	27.99	34.93	34.39	33.16	34.16	30.32	29.7267	37.8367	-0.00912158	0.454969	-0.129397	0.630818	0.909962	1.8662e-10	0.0522559	1.00678e-15	0.980309	4.30022e-10	0.120015	2.59354e-15
816016	'AT2G15270'	mRNA	GO:0006469///negative regulation of protein kinase activity	biological_process	metabolic process+++regulation of biological process+++negative regulation of biological process+++cellular process+++biological regulation	21.74	21.34	24.86	17.47	21.97	20.99	24.65	30.34	21.85	23.12	22.82	23.54	23.16	25.6133	22.6467	20.1433	17.07	16.62	19.4	14.49	18.07	17.3	19.32	24	16.96	19.89	19.59	20.17	19.8833	20.0933	17.6967	16.62	0.129994	0.909682	0.298832	0.796322	0.361203	1.04684e-11	0.0154303	1.26304e-09	0.744675	2.52118e-11	0.0421939	2.6985e-09
816018	'TIC21'	mRNA	GO:0006875///cellular metal ion homeostasis+++GO:0015031///protein transport+++GO:0034755///iron ion transmembrane transport+++GO:0045037///protein import into chloroplast stroma	biological_process	cellular process+++biological regulation+++localization	9.65	10.34	10.39	33.11	34.55	34.69	11.91	11.37	9.61	29.55	28.5	30.63	29.56	10.9633	10.1267	34.1167	7.57	8.06	8.11	27.47	28.42	28.59	9.33	8.99	7.46	25.42	24.47	26.25	25.38	8.59333	7.91333	28.16	0.0820357	-1.02927	-0.131786	-0.759842	0.631913	6.58428e-17	0.122563	5.42986e-09	0.920957	1.84397e-16	0.241722	1.13411e-08
816019	'AT2G15300'	mRNA	GO:0006468///protein phosphorylation+++GO:0016310///phosphorylation	biological_process	metabolic process+++cellular process	0.24	0.31	0.12	1.48	1.56	1.63	0.31	0.31	0.19	1.69	1.61	1.97	1.75667	0.27	0.223333	1.55667	0.19	0.24	0.1	1.22	1.28	1.34	0.24	0.25	0.15	1.46	1.38	1.69	1.51	0.213333	0.176667	1.28	0.232286	-2.06802	0.25194	-2.03207	0.71357	4.30818e-07	0.226216	9.35185e-08	0.939707	8.625e-07	0.389739	1.84994e-07
816020	'ARFB1A'	mRNA	GO:0006886///intracellular protein transport+++GO:0016192///vesicle-mediated transport	biological_process	localization	30.04	29.37	25.13	11.33	10.99	11.61	29.18	33.3	28.53	10.81	9.49	11.55	10.6167	30.3367	28.18	11.31	23.58	22.88	19.61	9.4	9.04	9.56	22.86	26.34	22.15	9.29	8.15	9.9	9.11333	23.7833	22.0233	9.33333	0.0726741	2.04086	-0.0162822	2.18558	0.500293	2.74915e-70	0.906963	1.08598e-73	0.861053	1.59854e-69	0.951562	6.08906e-73
816021	'AT2G15320'	mRNA	GO:0007165///signal transduction	biological_process	regulation of biological process+++response to stimulus+++signaling+++cellular process+++biological regulation	5.28	7.46	6.73	23.11	23.89	23.57	9.18	10.46	10.73	23.29	22.99	23.77	23.35	10.1233	6.49	23.5233	4.15	5.81	5.25	19.17	19.66	19.42	7.19	8.27	8.33	20.03	19.74	20.37	20.0467	7.93	5.07	19.4167	0.606905	-1.13415	0.0640877	-0.535639	0.000102194	9.73822e-21	0.399909	6.36401e-07	0.00125404	3.00212e-20	0.584575	1.21228e-06
816025	'AT2G15340'	mRNA	GO:0008150///biological_process	biological_process	biological_process	3.42	2.12	4.19	1.15	1.31	1.59	1.33	1.37	3.54	0.28	0	0.28	0.186667	2.08	3.24333	1.35	2.68	1.65	3.27	0.95	1.08	1.31	1.04	1.09	2.75	0.24	0	0.24	0.16	1.62667	2.53333	1.11333	-0.682856	1.98811	-2.78088	4.14252	0.183101	3.73753e-05	0.00400215	7.1245e-06	0.523911	6.73756e-05	0.0127909	1.28129e-05
816031	'FUT4'	mRNA	GO:0006486///protein glycosylation+++GO:0009651///response to salt stress+++GO:0009969///xyloglucan biosynthetic process+++GO:0036065///fucosylation+++GO:0042546///cell wall biogenesis+++GO:0071555///cell wall organization	biological_process	metabolic process+++cellular process+++response to stimulus+++cellular component organization or biogenesis	417.09	420.56	410.43	99.62	102.24	96.57	415.99	436.19	428.43	41.9	44.74	41.77	42.8033	426.87	416.027	99.4767	327.45	327.58	320.25	82.64	84.12	79.57	325.92	344.95	332.61	36.04	38.4	35.8	36.7467	334.493	325.093	82.11	-0.0119726	2.80591	-1.13956	3.98921	0.715108	0	3.02721e-114	0	0.939707	0	2.99271e-112	0
816040	'UGT73B5'	mRNA	GO:0006952///defense response+++GO:0051707///response to other organism	biological_process	response to stimulus+++multi-organism process	331.73	355.86	332.44	74.2	83.61	80.34	415.01	423.31	422.17	30.2	31.8	32.68	31.56	420.163	340.01	79.3833	260.43	277.19	259.39	61.56	68.79	66.2	325.16	334.77	327.76	25.98	27.3	28.01	27.0967	329.23	265.67	65.5167	0.260636	2.83257	-1.22913	4.37806	3.24625e-10	0	2.12663e-103	0	8.97068e-09	0	1.83753e-101	0
816041	'UGT73B4'	mRNA	GO:0009636///response to toxic substance+++GO:0051707///response to other organism	biological_process	response to stimulus+++multi-organism process	629.64	654.82	640.8	51.73	52.98	54.55	729.39	742.68	734.15	12.51	12.38	13.81	12.9	735.407	641.753	53.0867	494.32	510.05	499.99	42.92	43.59	44.95	571.47	587.33	569.96	10.76	10.62	11.83	11.07	576.253	501.453	43.82	0.16256	4.32025	-1.96888	6.50737	7.05868e-08	0	1.30749e-145	0	1.48774e-06	0	1.76046e-143	0
816045	'MBR1'	mRNA	GO:0009908///flower development+++GO:0010228///vegetative to reproductive phase transition of meristem+++GO:0016567///protein ubiquitination+++GO:0043161///proteasome-mediated ubiquitin-dependent protein catabolic process	biological_process	reproduction+++developmental process+++reproductive process+++multicellular organismal process+++metabolic process+++cellular process	16.7	18.95	18.62	10.76	11.42	10.86	17.19	15.15	16.93	7.65	9.47	8.95	8.69	16.4233	18.09	11.0133	13.11	14.76	14.53	8.92	9.4	8.95	13.47	11.98	13.14	6.58	8.13	7.67	7.46	12.8633	14.1333	9.09	-0.193099	1.45487	-0.306912	1.6244	0.0219099	4.68868e-70	0.00207578	4.29836e-60	0.119745	2.72342e-69	0.00708838	2.14156e-59
816049	'AT2G15560'	mRNA	GO:0006979///response to oxidative stress+++GO:0010468///regulation of gene expression	biological_process	response to stimulus+++metabolic process+++regulation of biological process+++biological regulation	8.23	8.13	8.21	10.77	12.13	10.66	7.28	7.47	6.88	10.16	11.49	10.32	10.6567	7.21	8.19	11.1867	6.46	6.34	6.41	8.94	9.98	8.78	5.71	5.91	5.34	8.74	9.86	8.84	9.14667	5.65333	6.40333	9.23333	-0.204539	0.257938	-0.00417279	0.113223	0.12617	0.0229322	0.9671	0.358437	0.417053	0.0330926	0.993166	0.424224
816050	'ATHM3'	mRNA	GO:0003333///amino acid transmembrane transport+++GO:0006865///amino acid transport+++GO:0010497///plasmodesmata-mediated intercellular transport+++GO:0010647///positive regulation of cell communication+++GO:0015812///gamma-aminobutyric acid transport+++GO:0043085///positive regulation of catalytic activity+++GO:0045454///cell redox homeostasis+++GO:0048509///regulation of meristem development+++…	biological_process	localization+++cellular process+++regulation of biological process+++positive regulation of biological process+++biological regulation+++developmental process+++metabolic process	65.94	60.67	64.44	68.73	66.19	67.36	61.71	61.31	61.9	63.85	63.45	61.84	63.0467	61.64	63.6833	67.4267	51.77	47.26	50.28	57.02	54.46	55.51	48.35	48.48	48.05	54.92	54.47	53	54.13	48.2933	49.77	55.6633	-0.080809	0.638883	-0.0215688	0.635333	0.292309	4.53357e-20	0.739613	1.21859e-17	0.676085	1.37465e-19	0.872349	3.30098e-17
816051	'AT2G15580'	mRNA	GO:0006511///ubiquitin-dependent protein catabolic process	biological_process	metabolic process+++cellular process	51.41	51.09	49.61	261.95	237.85	249.29	39.9	39.15	41.61	341.75	320.17	349.17	337.03	40.22	50.7033	249.697	40.36	39.8	38.71	217.32	195.69	205.42	31.26	30.96	32.3	293.95	274.86	299.23	289.347	31.5067	39.6233	206.143	-0.349593	-1.56344	0.513011	-2.37024	5.21763e-06	3.58282e-175	9.22027e-34	0	8.06882e-05	3.71862e-174	2.23352e-32	0
816055	'NIR1'	mRNA	GO:0010167///response to nitrate+++GO:0042128///nitrate assimilation+++GO:0055114///oxidation-reduction process	biological_process	response to stimulus+++metabolic process+++cellular process	16.51	18.51	16.98	56.57	57.55	59.89	21.62	22.98	25.26	22.03	23.35	23.46	22.9467	23.2867	17.3333	58.0033	12.96	14.42	13.25	46.93	47.35	49.35	16.94	18.18	19.61	18.95	20.05	20.11	19.7033	18.2433	13.5433	47.8767	0.390995	-1.01817	-1.26314	0.691917	1.03499e-05	2.33107e-50	4.80706e-107	9.43866e-18	0.000152047	1.11269e-49	4.27128e-105	2.56314e-17
816056	'AT2G15630'	mRNA	GO:0008150///biological_process	biological_process	biological_process	0	0.18	0.09	0.84	0.58	0.78	0	0.18	0.18	1.06	0.79	0.95	0.933333	0.12	0.09	0.733333	0	0.14	0.07	0.7	0.48	0.64	0	0.14	0.14	0.91	0.68	0.81	0.8	0.0933333	0.07	0.606667	0.407798	-2.31265	0.413933	-2.26454	0.746187	0.00259484	0.246363	0.000758252	0.939707	0.00409748	0.415822	0.00120345
816061	'CML30'	mRNA	GO:0008150///biological_process	biological_process	biological_process	1.24	1.34	1.37	5.58	7.39	5.25	1.91	2.23	0.8	10.44	10.73	9.39	10.1867	1.64667	1.31667	6.07333	0.98	1.04	1.07	4.63	6.08	4.33	1.5	1.76	0.62	8.98	9.21	8.05	8.74667	1.29333	1.03	5.01333	0.227113	-1.54361	0.826769	-2.08921	0.751651	0.00189884	0.00142036	1.37835e-06	0.939707	0.00303201	0.00503758	2.5792e-06
816063	'AT2G15695'	mRNA	GO:0008150///biological_process	biological_process	biological_process	31.97	34.17	32.24	59.13	59.06	60.14	30.46	30.65	32.87	61.53	61.16	58.95	60.5467	31.3267	32.7933	59.4433	25.1	26.62	25.16	49.06	48.59	49.56	23.86	24.24	25.52	52.92	52.5	50.52	51.98	24.54	25.6267	49.07	-0.100582	-0.13388	0.101226	-0.279943	0.190787	0.0321251	0.0462891	4.32373e-05	0.534766	0.0455505	0.108064	7.43188e-05
816067	'AT2G15730'	mRNA	GO:0008150///biological_process	biological_process	biological_process	8.64	7.76	9.62	6.23	5.37	6.38	9.5	8.74	9.28	6.53	5.79	5.29	5.87	9.17333	8.67333	5.99333	6.78	6.04	7.51	5.16	4.41	5.26	7.44	6.91	7.2	5.62	4.97	4.54	5.04333	7.18333	6.77667	4.94333	0.0235841	1.27109	0.0345455	1.31582	0.872649	5.36868e-17	0.831758	6.3379e-18	0.964895	1.50757e-16	0.901328	1.72774e-17
816070	'AT2G15760'	mRNA	GO:0008150///biological_process	biological_process	biological_process	73.92	79.13	76.96	4.99	5.54	4.8	107.98	97.58	106.98	1.95	2.15	3.01	2.37	104.18	76.67	5.11	58.03	61.63	60.05	4.14	4.56	3.95	84.6	77.17	83.05	1.68	1.85	2.58	2.03667	81.6067	59.9033	4.21667	0.408046	4.63191	-1.03277	6.1279	3.15732e-12	0	6.27664e-06	0	1.07828e-10	0	3.27594e-05	0
816073	'AT2G15780'	mRNA				76.55	76.66	72.31	2.09	1.58	2.25	75.03	70.48	70.59	0.73	1.02	1.08	0.943333	72.0333	75.1733	1.97333	60.1	59.71	56.42	1.73	1.3	1.85	58.79	55.74	54.8	0.63	0.87	0.93	0.81	56.4433	58.7433	1.62667	-0.095474	5.97397	-0.992063	6.92584	0.174409	4.69789e-252	0.0162697	4.21562e-178	0.507735	6.51769e-251	0.0441756	4.22564e-177
816074	'SQN'	mRNA	GO:0000413///protein peptidyl-prolyl isomerization+++GO:0006457///protein folding+++GO:0010050///vegetative phase change+++GO:0010582///floral meristem determinacy+++GO:0042026///protein refolding	biological_process	metabolic process+++cellular process+++developmental process+++multicellular organismal process+++reproduction+++reproductive process	1.25	1.14	1	6.07	7.85	6.21	0.87	0.81	1.64	6.81	7.99	8.4	7.73333	1.10667	1.13	6.71	0.98	0.89	0.78	5.03	6.46	5.12	0.68	0.64	1.28	5.86	6.86	7.2	6.64	0.866667	0.883333	5.53667	-0.0682976	-1.84432	0.281028	-2.13663	0.877463	4.58312e-11	0.071784	3.33906e-14	0.966475	1.07964e-10	0.156443	8.2505e-14
816078	'OTP51'	mRNA	GO:0000373///Group II intron splicing+++GO:0006388///tRNA splicing, via endonucleolytic cleavage and ligation+++GO:0006397///mRNA processing+++GO:0008380///RNA splicing+++GO:0010239///chloroplast mRNA processing+++GO:0045292///mRNA cis splicing, via spliceosome+++GO:0048564///photosystem I assembly+++GO:0090305///nucleic acid phosphodiester bond hydrolysis	biological_process	metabolic process+++cellular process+++cellular component organization or biogenesis	2.5	3.16	2.56	8.77	9.75	9.85	2.17	2.5	2.7	11.26	10.43	9.82	10.5033	2.45667	2.74	9.45667	1.96	2.46	2	7.27	8.02	8.12	1.7	1.98	2.09	9.69	8.95	8.41	9.01667	1.92333	2.14	7.80333	-0.192941	-1.06209	0.226169	-1.4255	0.342954	9.15024e-14	0.0155635	3.45687e-22	0.72709	2.35203e-13	0.0425053	1.03212e-21
816084	'AT2G15880'	mRNA	GO:0071555///cell wall organization	biological_process	cellular process+++cellular component organization or biogenesis	2.96	3.81	3.84	94.52	106.39	108.38	2.72	2.76	3.52	81.29	83.72	88.21	84.4067	3	3.53667	103.097	2.32	2.97	3	78.42	87.53	89.3	2.13	2.18	2.73	69.92	71.87	75.59	72.46	2.34667	2.76333	85.0833	-0.271972	-4.14144	-0.213752	-4.14333	0.150364	0	5.91218e-06	0	0.463368	0	3.10269e-05	0
816085	'MEE14'	mRNA	GO:0009793///embryo development ending in seed dormancy+++GO:0010183///pollen tube guidance+++GO:0050832///defense response to fungus+++GO:0071456///cellular response to hypoxia	biological_process	developmental process+++reproduction+++reproductive process+++multicellular organismal process+++locomotion+++response to stimulus+++multi-organism process+++cellular process	47.86	41.61	48.9	368.16	364.18	354.9	31.55	30.71	32.15	369.31	350.79	374.99	365.03	31.47	46.1233	362.413	37.57	32.41	38.15	305.43	299.63	292.45	24.72	24.29	24.96	317.66	301.14	321.36	313.387	24.6567	36.0433	299.17	-0.587128	-2.24508	0.0838922	-2.86041	1.75246e-13	0	0.0105854	0	6.86057e-12	0	0.0303804	0
816086	'AT2G15900'	mRNA	GO:0007165///signal transduction	biological_process	regulation of biological process+++response to stimulus+++signaling+++cellular process+++biological regulation	25.47	25.24	25.96	23.35	25.59	25.35	21.66	21.3	23.97	18.78	19.68	17.38	18.6133	22.31	25.5567	24.7633	19.99	19.66	20.26	19.37	21.05	20.89	16.97	16.85	18.61	16.15	16.89	14.9	15.98	17.4767	19.97	20.4367	-0.231145	0.770638	-0.337129	0.932382	0.000223756	6.46423e-42	4.48787e-08	4.05733e-39	0.00251073	2.79463e-41	3.00199e-07	1.58588e-38
816087	'AT2G15910'	mRNA	GO:0002098///tRNA wobble uridine modification+++GO:0017183///peptidyl-diphthamide biosynthetic process from peptidyl-histidine	biological_process	metabolic process+++cellular process+++regulation of biological process+++biological regulation	45.33	47.91	46.35	49.89	51.97	52.52	53.03	52.51	48.48	52.26	50.86	48.71	50.61	51.34	46.53	51.46	35.59	37.32	36.16	41.39	42.76	43.28	41.54	41.53	37.64	44.95	43.67	41.75	43.4567	40.2367	36.3567	42.4767	0.102471	0.577878	0.0567845	0.679185	0.277813	1.87467e-11	0.475189	3.76453e-14	0.656052	4.47857e-11	0.661318	9.29126e-14
816091	'AT2G15960'	mRNA	GO:0008150///biological_process	biological_process	biological_process	467.13	403.01	473.03	2345.97	2369.24	2196.06	443.17	362.06	427.36	2886.51	2645.45	3417.82	2983.26	410.863	447.723	2303.76	366.73	313.92	369.09	1946.24	1949.28	1809.62	347.22	286.33	331.78	2482.79	2271.03	2928.99	2560.94	321.777	349.913	1901.71	-0.158753	-1.64134	0.448325	-2.19254	0.159368	6.38306e-91	8.62581e-05	1.02153e-56	0.480536	4.36577e-90	0.000379532	4.91733e-56
816092	'COR413-PM1'	mRNA	GO:0009631///cold acclimation+++GO:0009737///response to abscisic acid+++GO:0042631///cellular response to water deprivation	biological_process	response to stimulus+++cellular process	12.99	13.82	14.21	309.09	349.45	323.23	14.37	17.11	16.91	447.19	453.39	436.72	445.767	16.13	13.6733	327.257	10.2	10.77	11.09	256.42	287.51	266.35	11.26	13.53	13.13	384.64	389.22	374.26	382.707	12.64	10.6867	270.093	0.156958	-3.83579	0.536258	-4.15956	0.299967	0	5.56218e-51	0	0.686467	0	2.07255e-49	0
816102	'AT2G16050'	mRNA	GO:0008150///biological_process	biological_process	biological_process	1.85	1.59	1.12	12.72	12.14	11.25	1.68	1.33	1.06	14.47	14.36	13.07	13.9667	1.35667	1.52	12.0367	1.45	1.24	0.87	10.55	9.99	9.27	1.32	1.05	0.82	12.45	12.33	11.2	11.9933	1.06333	1.18667	9.93667	-0.197801	-2.25894	0.289594	-2.69076	0.664503	4.3175e-17	0.0279516	1.52834e-22	0.939373	1.21472e-16	0.0705932	4.59888e-22
816103	'HB1'	mRNA	GO:0001666///response to hypoxia+++GO:0006807///nitrogen compound metabolic process+++GO:0006808///regulation of nitrogen utilization+++GO:0009416///response to light stimulus+++GO:0009718///anthocyanin-containing compound biosynthetic process+++GO:0009744///response to sucrose+++GO:0015671///oxygen transport+++GO:0042304///regulation of fatty acid biosynthetic process+++GO:0043549///regulation o…	biological_process	response to stimulus+++metabolic process+++regulation of biological process+++nitrogen utilization+++biological regulation+++localization+++cellular process	0.91	1.04	0.69	3.64	4.12	2.62	0.81	0.94	0.24	0.85	0.76	1.09	0.9	0.663333	0.88	3.46	0.72	0.81	0.54	3.02	3.39	2.16	0.63	0.74	0.18	0.73	0.65	0.94	0.773333	0.516667	0.69	2.85667	-0.443356	-1.24738	-1.86834	0.232851	0.526799	0.0055415	2.60074e-06	0.72286	0.869249	0.00852318	1.42946e-05	0.772385
816106	'ARI2'	mRNA	GO:0000209///protein polyubiquitination+++GO:0006511///ubiquitin-dependent protein catabolic process+++GO:0010224///response to UV-B+++GO:0016567///protein ubiquitination+++GO:0032436///positive regulation of proteasomal ubiquitin-dependent protein catabolic process+++GO:0071456///cellular response to hypoxia	biological_process	metabolic process+++cellular process+++response to stimulus+++regulation of biological process+++positive regulation of biological process+++biological regulation	1.68	1.57	1.8	5.3	5.78	5.69	1.99	1.9	2.33	5.5	5.43	5.79	5.57333	2.07333	1.68333	5.59	1.32	1.23	1.4	4.39	4.75	4.69	1.56	1.5	1.81	4.73	4.66	4.96	4.78333	1.62333	1.31667	4.61	0.278924	-1.02797	0.058815	-0.751826	0.253919	3.04779e-08	0.632447	2.35507e-05	0.625186	6.43179e-08	0.79072	4.11223e-05
816121	'AT2G16250'	mRNA	GO:0006468///protein phosphorylation	biological_process	metabolic process+++cellular process	0.11	0.14	0.2	4	3.47	3.38	0.15	0.12	0.26	3.45	3.07	3.58	3.36667	0.176667	0.15	3.61667	0.09	0.11	0.16	3.32	2.86	2.78	0.12	0.09	0.2	2.97	2.63	3.07	2.89	0.136667	0.12	2.98667	0.0765821	-3.84775	-0.0289684	-3.68511	0.919492	2.33359e-21	0.839079	3.12997e-20	0.983708	7.2809e-21	0.906933	8.96405e-20
816124	'KCS9'	mRNA	GO:0000038///very long-chain fatty acid metabolic process+++GO:0006633///fatty acid biosynthetic process+++GO:0009409///response to cold+++GO:0009416///response to light stimulus+++GO:0042335///cuticle development	biological_process	metabolic process+++cellular process+++response to stimulus+++developmental process+++multicellular organismal process	42.9	43.01	43.76	18.89	18.21	18.13	45.83	46.54	47.61	17.87	19.06	16.9	17.9433	46.66	43.2233	18.41	33.68	33.5	34.14	15.68	14.98	14.94	35.91	36.81	36.96	15.37	16.36	14.49	15.4067	36.56	33.7733	15.2	0.0760989	1.9556	0.0373586	2.05005	0.198088	1.11903e-198	0.64019	2.93959e-182	0.54611	1.28267e-197	0.797811	3.01838e-181
816134	'THY-1'	mRNA	GO:0006231///dTMP biosynthetic process+++GO:0006730///one-carbon metabolic process+++GO:0008152///metabolic process+++GO:0009165///nucleotide biosynthetic process+++GO:0009257///10-formyltetrahydrofolate biosynthetic process+++GO:0032259///methylation+++GO:0046654///tetrahydrofolate biosynthetic process+++GO:0055114///oxidation-reduction process	biological_process	metabolic process+++cellular process	2.68	3.01	2.52	9	8.85	9.2	2.76	2.59	2.63	7.16	6.29	6.36	6.60333	2.66	2.73667	9.01667	2.1	2.34	1.97	7.47	7.29	7.58	2.16	2.05	2.04	6.16	5.4	5.45	5.67	2.08333	2.13667	7.44667	-0.0901456	-0.965648	-0.408501	-0.59159	0.690891	3.33287e-09	0.000654716	0.00108587	0.939707	7.33506e-09	0.00247443	0.00170332
816135	'AT2G16380'	mRNA	GO:0015031///protein transport	biological_process	localization	21.04	21.25	20.91	24.26	25.27	26.03	22	23.62	22.73	24.86	27.33	26.6	26.2633	22.7833	21.0667	25.1867	16.52	16.55	16.32	20.12	20.79	21.45	17.24	18.68	17.65	21.38	23.46	22.79	22.5433	17.8567	16.4633	20.7867	0.0571484	0.472704	0.0905586	0.495128	0.479904	1.12254e-10	0.186419	3.52352e-10	0.846488	2.61074e-10	0.336791	7.68539e-10
816136	'DRD1'	mRNA	GO:0006306///DNA methylation+++GO:0006952///defense response+++GO:0010424///DNA methylation on cytosine within a CG sequence+++GO:0030422///production of siRNA involved in RNA interference+++GO:0031047///gene silencing by RNA+++GO:0032776///DNA methylation on cytosine+++GO:0035563///positive regulation of chromatin binding+++GO:0050832///defense response to fungus+++GO:0060964///regulation of gen…	biological_process	metabolic process+++cellular process+++response to stimulus+++regulation of biological process+++negative regulation of biological process+++biological regulation+++multi-organism process+++cellular component organization or biogenesis+++positive regulation of biological process	0.15	0.22	0.34	1.64	1.59	1.42	0.06	0.12	0.13	1.02	1.43	1.37	1.27333	0.103333	0.236667	1.55	0.12	0.17	0.26	1.36	1.3	1.17	0.05	0.1	0.1	0.87	1.23	1.17	1.09	0.0833333	0.183333	1.27667	-1.20996	-1.99633	-0.208008	-2.94299	0.12401	7.83394e-07	0.366832	1.16548e-07	0.412165	1.5486e-06	0.550335	2.29369e-07
816137	'BLH7'	mRNA	GO:0006355///regulation of transcription, DNA-templated+++GO:0006357///regulation of transcription by RNA polymerase II	biological_process	metabolic process+++regulation of biological process+++cellular process+++biological regulation	5.71	5.48	5.39	11.22	11.98	11.21	4.93	6.12	5.62	15.75	16.57	16.26	16.1933	5.55667	5.52667	11.47	4.48	4.27	4.2	9.31	9.85	9.24	3.86	4.84	4.36	13.55	14.23	13.93	13.9033	4.35333	4.31667	9.46667	-0.0270335	-0.329176	0.572212	-0.872837	0.864206	0.00768628	5.36766e-11	5.3912e-13	0.962303	0.0116619	4.60172e-10	1.28782e-12
816138	'AT2G16405'	mRNA	GO:0008150///biological_process	biological_process	biological_process	11.48	10.24	10.96	12.84	13.18	14.01	13.56	11.33	10.59	11.29	12.53	12.42	12.08	11.8267	10.8933	13.3433	9.01	7.98	8.55	10.65	10.85	11.54	10.62	8.96	8.22	9.71	10.76	10.64	10.37	9.26667	8.51333	11.0133	0.0848847	0.432538	-0.0686391	0.641768	0.468352	1.06521e-05	0.445439	5.3071e-09	0.837362	1.98239e-05	0.632731	1.1091e-08
816141	'PAP10'	mRNA	GO:0016036///cellular response to phosphate starvation+++GO:0016311///dephosphorylation	biological_process	response to stimulus+++cellular process+++metabolic process	20.52	20.62	21.75	24.56	21.78	22.47	19.03	17.77	20.17	16.15	15.59	15.58	15.7733	18.99	20.9633	22.9367	16.11	16.06	16.97	20.38	17.92	18.51	14.91	14.05	15.66	13.89	13.38	13.35	13.54	14.8733	16.38	18.9367	-0.176947	0.598644	-0.465962	0.94336	0.0594379	2.29679e-12	4.6881e-08	4.06159e-23	0.251555	5.64734e-12	3.13116e-07	1.23334e-22
816142	'MCM4'	mRNA	GO:0000727///double-strand break repair via break-induced replication+++GO:0006260///DNA replication+++GO:0006267///pre-replicative complex assembly involved in nuclear cell cycle DNA replication+++GO:0006268///DNA unwinding involved in DNA replication+++GO:0006270///DNA replication initiation+++GO:0006271///DNA strand elongation involved in DNA replication+++GO:0007049///cell cycle+++GO:0009555/…	biological_process	metabolic process+++response to stimulus+++cellular process+++cellular component organization or biogenesis+++developmental process+++multicellular organismal process	1.61	1.92	1.82	0.89	1.33	1.64	1.28	1.43	1.21	0.85	1.17	0.91	0.976667	1.30667	1.78333	1.28667	1.26	1.49	1.42	0.74	1.1	1.36	1	1.13	0.94	0.73	1	0.78	0.836667	1.02333	1.39	1.06667	-0.482346	1.19392	-0.329355	1.0968	0.0588917	1.60206e-06	0.236197	7.20233e-05	0.249743	3.11504e-06	0.402783	0.000122112
816144	'AT2G16460'	mRNA	GO:0008150///biological_process	biological_process	biological_process	27.49	27.37	32.55	11.08	11.96	11.97	31.43	27.48	28.44	9.11	9.92	9.09	9.37333	29.1167	29.1367	11.67	21.59	21.32	25.4	9.19	9.84	9.87	24.62	21.73	22.08	7.84	8.52	7.79	8.05	22.81	22.77	9.63333	-0.041834	2.04414	-0.240539	2.29845	0.678437	1.76592e-79	0.0690297	5.00877e-90	0.939707	1.10525e-78	0.151318	3.17386e-89
816147	'NERD'	mRNA	GO:0010964///regulation of chromatin silencing by small RNA+++GO:0031047///gene silencing by RNA+++GO:0032776///DNA methylation on cytosine	biological_process	metabolic process+++regulation of biological process+++negative regulation of biological process+++cellular process+++cellular component organization or biogenesis+++biological regulation	10.42	11.88	9.61	12.1	13.06	12.74	10.97	10.87	12.04	11.48	12	11.35	11.61	11.2933	10.6367	12.6333	8.18	9.26	7.5	10.04	10.74	10.5	8.6	8.6	9.35	9.88	10.3	9.72	9.96667	8.85	8.31333	10.4267	0.0500935	0.47841	-0.046582	0.630958	0.524942	2.41763e-11	0.426447	4.4107e-20	0.869249	5.75505e-11	0.612796	1.25892e-19
[truncated: 14,724 more rows]
[truncated: 3 more columns]

## Sheet: z1z2_PDB-VS-z1z2_B.cin
Gene ID	Gene Symbol	Type	GO_P Term	GO_P Term Level1	GO_P Term Level2	Col_0_Bcin_1 TPM	Col_0_Bcin_2 TPM	Col_0_Bcin_3 TPM	Col_0_PDB_1 TPM	Col_0_PDB_2 TPM	Col_0_PDB_3 TPM	c1c2_Bcin_1 TPM	c1c2_Bcin_2 TPM	c1c2_Bcin_3 TPM	c1c2_PDB_1 TPM	c1c2_PDB_2 TPM	c1c2_PDB_3 TPM	c1c2_PDB Average TPM	c1c2_Bcin Average TPM	Col_0_Bcin Average TPM	Col_0_PDB Average TPM	Col_0_Bcin_1 FPKM	Col_0_Bcin_2 FPKM	Col_0_Bcin_3 FPKM	Col_0_PDB_1 FPKM	Col_0_PDB_2 FPKM	Col_0_PDB_3 FPKM	c1c2_Bcin_1 FPKM	c1c2_Bcin_2 FPKM	c1c2_Bcin_3 FPKM	c1c2_PDB_1 FPKM	c1c2_PDB_2 FPKM	c1c2_PDB_3 FPKM	c1c2_PDB Average FPKM	c1c2_Bcin Average FPKM	Col_0_Bcin Average FPKM	Col_0_PDB Average FPKM	log2 (c1c2_Bcin / Col_0_Bcin)	log2 (Col_0_Bcin / Col_0_PDB)	log2 (c1c2_PDB / Col_0_PDB)	log2 (c1c2_Bcin / c1c2_PDB)	Pvalue(c1c2_Bcin / Col_0_Bcin)	Pvalue(Col_0_Bcin / Col_0_PDB)	Pvalue(c1c2_PDB / Col_0_PDB)	Pvalue(c1c2_Bcin / c1c2_PDB)	Qvalue (c1c2_Bcin / Col_0_Bcin)	Qvalue (Col_0_Bcin / Col_0_PDB)	Qvalue (c1c2_PDB / Col_0_PDB)	Qvalue (c1c2_Bcin / c1c2_PDB)
[truncated: 15,972 more rows]
[truncated: 3 more columns]

[truncated: 2 more sheets: Col-0_PDB-VS-z1z2_PDB, Col-0_B.cin-VS-z1z2_B.cin]
